# Supplementary material for: Validation of galectin-1 as potential diagnostic biomarker of early rheumatoid arthritis
Source: Sci Rep. 2020 Oct 20;10:17799. doi: 10.1038/s41598-020-74185-8 (PMC7576119; doi:10.1038/s41598-020-74185-8)
Supplement: Supplementary file 2 — Supplementary Information 2. [file 41598_2020_74185_MOESM2_ESM.xlsx]

## Sheet: Sheet1
codigo2	visita	tabaco	fr	sexo	il6_v	haq_v	nad_v	nat_v	vsg_v	pcr_v	cort_v	a_tnf_v	mtxsn_v	leflusn_v	antipalsn_v	szpsn_v	das28_v	das28cat_v	dxfin	bmi	edadinienf	tevol_v	ccpsn	dxfin3	edadini_cat	gal1_controles_arc	il6_sqrt2_v	t_cong	gal1_placa_defdef	gal1_elisa_ryd_ajust_v
1	1	0	0	Mujer		1.125	12	3	15	1.11	0	0	0	0	0	0	4.60051	Act. moderada	AR		20.1562	18.8667	1	AR	Menor de 45
1	2	0	0	Mujer															AR		20.1562		1	AR	Menor de 45
1	3	0	0	Mujer		0.25	0	0		0.1	0	0	0	0	1	0			AR		20.1562	31.1	1	AR	Menor de 45
1	4	0	0	Mujer		0	0	0	10	0.1	0	0	0	0	1	0	1.75181	Remision	AR		20.1562	42.9	1	AR	Menor de 45
1	5	0	0	Mujer															AR		20.1562		1	AR	Menor de 45
2	1	1	1	Hombre		0.5	0	0	1	0.26	0	0	0	0	0	0	0.672	Remision	AR	30.5969	54.3041	5.6	1	AR	De 45 a 65
2	2	1	1	Hombre		0	3	0	6	0.52	0	0	0	0	0	0	2.84018	Act. baja	AR	30.5969	54.3041	11.9	1	AR	De 45 a 65
2	3	1	1	Hombre		0.375	0	0		1.2	0	0	0	0	1	0			AR	30.5969	54.3041	18.5667	1	AR	De 45 a 65
2	4	1	1	Hombre		0.875	0	0	9	0.3	0	0	0	0	1	0	1.95806	Remision	AR	30.5969	54.3041	30	1	AR	De 45 a 65
2	5	1	1	Hombre		0.875	0	1		0.5	0	0	1	0	1	0			AR	30.5969	54.3041	67.2	1	AR	De 45 a 65
3	1	2	0	Mujer	1.22	2	3	3	18	0.48	10	0	0	0	0	0	4.22018	Act. moderada	DESCONOCIDA	27.7015	48.3233	12.8333	0	Desconocida	De 45 a 65		1.05097
3	2	2	0	Mujer	0.48	0.87	2	1	10	0.18	5	0	0	0	1	0	3.00577	Act. baja	DESCONOCIDA	27.7015	48.3233	17.9667	0	Desconocida	De 45 a 65		0.832358
3	3	2	0	Mujer	0.44	1	0	0	9	0.25	2	0	0	0	1	0	2.51806	Remision	DESCONOCIDA	27.7015	48.3233	24.9667	0	Desconocida	De 45 a 65		0.814448
3	4	2	0	Mujer	0.5	0.625	0	2	10	0.25	2	0	0	0	1	0	2.72179	Act. baja	DESCONOCIDA	27.7015	48.3233	38.0333	0	Desconocida	De 45 a 65		0.840896
3	5	2	0	Mujer	3.75	0.875	2	2	40	2.8	0	0	0	0	1	0	4.54015	Act. moderada	DESCONOCIDA	27.7015	48.3233	80.9333	0	Desconocida	De 45 a 65		1.39158
4	1	0	1	Mujer		1.38	2	3	18	0.52	0	0	0	0	1	0	3.81819	Act. moderada	AR		58.4329	9.7	1	AR	De 45 a 65
4	2	0	1	Mujer		0.875	8	1	14	0.31	0	0	0	0	1	0	4.11726	Act. moderada	AR		58.4329	16.7	1	AR	De 45 a 65
4	3	0	1	Mujer		1.25	3	2	18	0.13	0	0	0	0	1	0	4.06119	Act. moderada	AR		58.4329	26.0333	1	AR	De 45 a 65
4	4	0	1	Mujer		1.25	3	1	29	0.42	0	0	1	0	0	0	4.46106	Act. moderada	AR		58.4329	39.5667	1	AR	De 45 a 65
4	5	0	1	Mujer		1.325	4	3	34	1.1	0	0	1	1	0	0	4.56343	Act. moderada	AR		58.4329	75.4667	1	AR	De 45 a 65
5	1	0	0	Mujer		2.5	0	5	30	0.97	0	0	0	0	0	0	4.28094	Act. moderada	DESCONOCIDA		59.4301	5.26667	0	Desconocida	De 45 a 65
5	2	0	0	Mujer		0	0	4	26	0.74	5	0	0	0	1	0	3.00867	Act. baja	DESCONOCIDA		59.4301	10.9667	0	Desconocida	De 45 a 65
5	3	0	0	Mujer		0	0	0	12	0.33	0	0	0	0	0	0	1.90743	Remision	DESCONOCIDA		59.4301	16.5667	0	Desconocida	De 45 a 65
5	4	0	0	Mujer		0	0	0	12	0.41	0	0	0	0	1	0	1.73943	Remision	DESCONOCIDA		59.4301	29.1667	0	Desconocida	De 45 a 65
5	5	0	0	Mujer		0	1	2	15	0.5	0	0	0	0	1	0	3.06161	Act. baja	DESCONOCIDA		59.4301	65.1	0	Desconocida	De 45 a 65
6	1	0	0	Mujer		0.25	1	1	22	0.1	0	0	0	0	0	0	3.22773	Act. moderada	ESPONDILOARTROPATIA		51.8932	5.93333	0		De 45 a 65
6	2	0	0	Mujer		0.5	3	0	15	0.39	0	0	0	0	0	0	3.15958	Act. baja	ESPONDILOARTROPATIA		51.8932	11.2	0		De 45 a 65
6	3	0	0	Mujer		0.125	1	1	22	0.64	0	0	0	0	0	0	3.45173	Act. moderada	ESPONDILOARTROPATIA		51.8932	20.8667	0		De 45 a 65
6	4	0	0	Mujer															ESPONDILOARTROPATIA		51.8932		0		De 45 a 65
6	5	0	0	Mujer															ESPONDILOARTROPATIA		51.8932		0		De 45 a 65
7	1	0	0	Mujer		2.62	16	23	26	2.14	0	0	0	0	0	0	6.7455	Act. alta	CONECTIVOPATIA	21.7778	61.1973	0.6			De 45 a 65
7	2	0	0	Mujer															CONECTIVOPATIA	21.7778	61.1973				De 45 a 65
7	3	0	0	Mujer															CONECTIVOPATIA	21.7778	61.1973				De 45 a 65
7	4	0	0	Mujer															CONECTIVOPATIA	21.7778	61.1973				De 45 a 65
7	5	0	0	Mujer															CONECTIVOPATIA	21.7778	61.1973				De 45 a 65
8	1		0	Mujer		0.125	4	1		1.54	0	0	0	0	0	0			DESCONOCIDA		48.7479	2.16667	0	Desconocida	De 45 a 65
8	2		0	Mujer		0	0	0	12	0.1	0	0	0	0	0	0	1.92143	Remision	DESCONOCIDA		48.7479	7.16667	0	Desconocida	De 45 a 65
8	3		0	Mujer		0	0	0	10	0	0	0	0	0	0	0	1.65381	Remision	DESCONOCIDA		48.7479	11.8333	0	Desconocida	De 45 a 65
8	4		0	Mujer		0	0	0	12	0.1	0	0	0	0	0	0	1.73943	Remision	DESCONOCIDA		48.7479	24.4333	0	Desconocida	De 45 a 65
8	5		0	Mujer															DESCONOCIDA		48.7479		0	Desconocida	De 45 a 65
9	1		0	Mujer		0.5	6	1	20	1.45	0	0	0	0	0	0	4.37873	Act. moderada	DESCONOCIDA		19.2137	8.9	0	Desconocida	Menor de 45
9	2		0	Mujer															DESCONOCIDA		19.2137		0	Desconocida	Menor de 45
9	3		0	Mujer		0.75	6	3	18		0	0	0	0	0	0	4.43995	Act. moderada	DESCONOCIDA		19.2137		0	Desconocida	Menor de 45
9	4		0	Mujer		1	6	4	17		0	0	0	0	0	0	4.40496	Act. moderada	DESCONOCIDA		19.2137	34.3333	0	Desconocida	Menor de 45
9	5		0	Mujer															DESCONOCIDA		19.2137		0	Desconocida	Menor de 45
10	1	0	0	Mujer	5.58	1.6	10	12	22		0	0	0	0	0	0	5.88455	Act. alta	AR	32.8707	57.6849	3.53333	0	AR	De 45 a 65		1.53695
10	2	0	0	Mujer	2.73	0	0	0	16		0	1	1	0	0	0	2.27681	Remision	AR	32.8707	57.6849	9.9	0	AR	De 45 a 65		1.28541
10	3	0	0	Mujer	2.9	0.5	1	1	16	0.1	5	0	1	0	0	0	2.99081	Act. baja	AR	32.8707	57.6849	15.6667	0	AR	De 45 a 65		1.30497
10	4	0	0	Mujer	12.06	0.125	18	4	26	0.68	2	0	1	1	0	0	5.45455	Act. alta	AR	32.8707	57.6849	27.8667	0	AR	De 45 a 65		1.86353
10	5	0	0	Mujer	4.21	0.125	0	0	21	0.2	2	0	0	1	0	0	2.42517	Remision	AR	32.8707	57.6849	63.9333	0	AR	De 45 a 65		1.43242
11	1	0	0	Hombre		0.625	6	6	6	0.78	0	0	1	0	0	0	3.8578	Act. moderada	AR		71.0164	11.6	0	AR	Mayor de 65
11	2	0	0	Hombre		0.875	4	3	8	0.68	0	0	1	0	0	0	4.06858	Act. moderada	AR		71.0164	17.7333	0	AR	Mayor de 65
11	3	0	0	Hombre		1	3	1	3	0.5	0	0	1	0	0	0	2.55098	Remision	AR		71.0164	24.9667	0	AR	Mayor de 65
11	4	0	0	Hombre		0.875	2	0	8	1.23	0	0	1	0	0	0	2.94757	Act. baja	AR		71.0164	36.6333	0	AR	Mayor de 65
11	5	0	0	Hombre		0.5	0	0	1	1	0	0	1	0	0	0	0.56	Remision	AR		71.0164	72.7333	0	AR	Mayor de 65
12	1	0	0	Mujer		0.125	0	1	21	0	0	0	0	0	0	0	2.80317	Act. baja	OTRAS		29.6329	23.7667	0		Menor de 45
12	2	0	0	Mujer															OTRAS		29.6329		0		Menor de 45
12	3	0	0	Mujer		0.125	0	0	20		0	0	0	0	0	0	2.29301	Remision	OTRAS		29.6329		0		Menor de 45
12	4	0	0	Mujer		0.125	0	0			0	0	0	0	0	0			OTRAS		29.6329	49.2	0		Menor de 45
12	5	0	0	Mujer															OTRAS		29.6329		0		Menor de 45
13	1	0	0	Hombre		0.375	1	2	22	0.99	0	0	0	0	0	0	3.74971	Act. moderada	ESPONDILOARTROPATIA		35.3479	5.53333	0		Menor de 45
13	2	0	0	Hombre															ESPONDILOARTROPATIA		35.3479		0		Menor de 45
13	3	0	0	Hombre		0	0	0	19	1.45	0	0	0	0	0	1	2.22911	Remision	ESPONDILOARTROPATIA		35.3479	17.6667	0		Menor de 45
13	4	0	0	Hombre															ESPONDILOARTROPATIA		35.3479		0		Menor de 45
13	5	0	0	Hombre															ESPONDILOARTROPATIA		35.3479		0		Menor de 45
14	1	0	1	Mujer		0.63	1	4		0.3	0	0	0	0	0	0			AR		42.1753	9.03333	1	AR	Menor de 45
14	2	0	1	Mujer		0	1	1	10	0.13	0	0	1	0	0	0	2.80181	Act. baja	AR		42.1753	15.5667	1	AR	Menor de 45
14	3	0	1	Mujer		0	0	0	28	0.35	0	0	1	0	0	0	2.89254	Act. baja	AR		42.1753	23.1333	1	AR	Menor de 45
14	4	0	1	Mujer		0.75	2	2	23	0.24	0	0	1	0	0	0	4.29279	Act. moderada	AR		42.1753	37.4	1	AR	Menor de 45
14	5	0	1	Mujer															AR		42.1753		1	AR	Menor de 45
15	1	0	0	Mujer		1.25	11	12	21	0.48	0	0	0	0	0	0	5.85442	Act. alta	AR	27.7874	56.7781	4.96667	0	AR	De 45 a 65
15	2	0	0	Mujer															AR	27.7874	56.7781		0	AR	De 45 a 65
15	3	0	0	Mujer		1.25	6	3	21		0	0	1	0	0	0	4.74385	Act. moderada	AR	27.7874	56.7781		0	AR	De 45 a 65
15	4	0	0	Mujer		1.25	6	3			0	0	1	0	0	0			AR	27.7874	56.7781	29.2333	0	AR	De 45 a 65
15	5	0	0	Mujer		0.125	3	0	18	0.5	0	0	1	0	0	0	3.21721	Act. moderada	AR	27.7874	56.7781	67.6667	0	AR	De 45 a 65
16	1	1	0	Mujer		0.62	0	1	16	0.2	0	0	0	0	0	0	2.99081	Act. baja	DESCONOCIDA		22.326	24	0	Desconocida	Menor de 45
16	2	1	0	Mujer															DESCONOCIDA		22.326		0	Desconocida	Menor de 45
16	3	1	0	Mujer															DESCONOCIDA		22.326		0	Desconocida	Menor de 45
16	4	1	0	Mujer															DESCONOCIDA		22.326		0	Desconocida	Menor de 45
16	5	1	0	Mujer															DESCONOCIDA		22.326		0	Desconocida	Menor de 45
17	1	0	1	Mujer	3.2	2.36	20	10	21	0.29	0	0	0	0	0	0	6.767	Act. alta	AR		58.1452	24	0	AR	De 45 a 65		1.33748
17	2	0	1	Mujer	3.6	2.25	12	5	24	0.44	10	0	1	0	0	0	5.46263	Act. alta	AR		58.1452	30.0667	0	AR	De 45 a 65		1.37745
17	3	0	1	Mujer	3.36	2.5	14	3	19	0.24	10	0	1	0	1	0	5.34141	Act. alta	AR		58.1452	38.2	0	AR	De 45 a 65		1.35389
17	4	0	1	Mujer	3.3	1.75	4	1	25		2	0	1	0	0	0	3.93321	Act. moderada	AR		58.1452	49.9	0	AR	De 45 a 65		1.34781
17	5	0	1	Mujer	12.76	2.375	0	0			0	0	0	0	0	0			AR		58.1452	85.8333	0	AR	De 45 a 65		1.89
18	1	1	1	Hombre	9.9	0.375	0	3	9	0.72	0	0	0	0	0	0	2.38703	Remision	AR		38.526	11.2333	1	AR	Menor de 45		1.77382
18	2	1	1	Hombre	2.72	0	1	1	9	0.55	0	0	0	0	0	1	2.51806	Remision	AR		38.526	16.1333	1	AR	Menor de 45		1.28423
18	3	1	1	Hombre	6.69	0	0	3	11	0.7	0	0	0	0	0	1	2.4015	Remision	AR		38.526	21.7333	1	AR	Menor de 45		1.60826
18	4	1	1	Hombre	11.19	0.125	0	9	12	0.66	0	0	0	1	0	1	3.02743	Act. baja	AR		38.526	33.6333	1	AR	Menor de 45		1.82897
18	5	1	1	Hombre	2.73	0	0	1	1	0.1	0	1	0	0	0	0	0.56	Remision	AR		38.526	74.8	1	AR	Menor de 45		1.28541
19	1	1	1	Mujer		0.875	2	0	12	0.3	0	0	0	0	1	0	3.32939	Act. moderada	AR	28.2731	50.3123	24	1	AR	De 45 a 65
19	2	1	1	Mujer		0.75	5	2	11	0.6	10	0	1	0	0	0	4.0687	Act. moderada	AR	28.2731	50.3123	32.8667	1	AR	De 45 a 65
19	3	1	1	Mujer		1.25	5	2	8	0.1	5	0	1	0	0	0	3.94379	Act. moderada	AR	28.2731	50.3123	42.4333	1	AR	De 45 a 65
19	4	1	1	Mujer		1	6	2	7		5	0	1	0	0	0	3.54983	Act. moderada	AR	28.2731	50.3123	54.5667	1	AR	De 45 a 65
19	5	1	1	Mujer		1.125	4	0	14	0.49	2	0	1	0	0	0	3.55534	Act. moderada	AR	28.2731	50.3123	87.8	1	AR	De 45 a 65
20	1		1	Mujer		2.125	25	5	13	0.35	0	0	0	0	0	0	5.89356	Act. alta	AR	38.2653	53.8575	6.13333	0	AR	De 45 a 65
20	2		1	Mujer		1	6	0	20	0.33	0	0	1	0	0	0	4.00073	Act. moderada	AR	38.2653	53.8575	11.9667	0	AR	De 45 a 65
20	3		1	Mujer		0.875	1	0	17	0.36	0	0	1	0	0	0	2.82325	Act. baja	AR	38.2653	53.8575	17.5667	0	AR	De 45 a 65
20	4		1	Mujer		0.25	0	0	19		0	0	1	0	0	0	2.41111	Remision	AR	38.2653	53.8575	43.2333	0	AR	De 45 a 65
20	5		1	Mujer		0.875	1	0	0	0.3	0	0	0	0	0	0			AR	38.2653	53.8575	67.2667	0	AR	De 45 a 65
21	1	0	0	Hombre		1.25	2	3	30	0.65	8	0	1	0	0	0	3.88177	Act. moderada	ESPONDILOARTROPATIA		63.1425	12.4	1		De 45 a 65
21	2	0	0	Hombre		1.125	3	3	19		3	0	1	0	0	0	3.99203	Act. moderada	ESPONDILOARTROPATIA		63.1425	18	1		De 45 a 65
21	3	0	0	Hombre		1.125	1	3	13	0.1	6	0	1	0	0	0	2.89644	Act. baja	ESPONDILOARTROPATIA		63.1425	23.7	1		De 45 a 65
21	4	0	0	Hombre		1	0	3	11	0.1	0	0	1	1	0	0	2.3315	Remision	ESPONDILOARTROPATIA		63.1425	34.3333	1		De 45 a 65
21	5	0	0	Hombre															ESPONDILOARTROPATIA		63.1425		1		De 45 a 65
22	1	0	1	Mujer		1.875	22	5	30	1.97	60	0	0	1	0	0	6.20757	Act. alta	AR		66.6384	12.6333	0	AR	Mayor de 65
22	2	0	1	Mujer															AR		66.6384		0	AR	Mayor de 65
22	3	0	1	Mujer															AR		66.6384		0	AR	Mayor de 65
22	4	0	1	Mujer															AR		66.6384		0	AR	Mayor de 65
22	5	0	1	Mujer															AR		66.6384		0	AR	Mayor de 65
23	1	0	0	Mujer		0.5	4	1	9	0.24	0	0	0	0	0	0	3.44206	Act. moderada	ARTROSIS/CONTROL		63.8986	6.03333	0		De 45 a 65
23	2	0	0	Mujer		0.375	3	0	7	0.23	0	0	0	0	0	0	3.03209	Act. baja	ARTROSIS/CONTROL		63.8986	13.7333	0		De 45 a 65
23	3	0	0	Mujer															ARTROSIS/CONTROL		63.8986		0		De 45 a 65
23	4	0	0	Mujer															ARTROSIS/CONTROL		63.8986		0		De 45 a 65
23	5	0	0	Mujer															ARTROSIS/CONTROL		63.8986		0		De 45 a 65
24	1	2	1	Mujer		2.75	18	14	64	5.68	0	0	0	0	0	0	7.48276	Act. alta	AR		57.2548	4	1	AR	De 45 a 65
24	2	2	1	Mujer		0.125	1	2	23	0.26	8	0	1	0	0	0	3.50083	Act. moderada	AR		57.2548	11	1	AR	De 45 a 65
24	3	2	1	Mujer		0.125	0	0	22	0.33	5	0	1	0	0	0	2.33173	Remision	AR		57.2548	17.2667	1	AR	De 45 a 65
24	4	2	1	Mujer		0.875	4	6	49		0	0	1	0	0	0	4.86613	Act. moderada	AR		57.2548	28.7333	1	AR	De 45 a 65
24	5	2	1	Mujer		0.125	0	0	15	0.4	2	0	1	0	0	0	2.62364	Act. baja	AR		57.2548	64.9	1	AR	De 45 a 65
25	1	2	0	Mujer		0	0	4	10	0	0	0	0	0	0	0	2.42381	Remision	ESPONDILOARTROPATIA		24.0301	4.23333	0		Menor de 45
25	2	2	0	Mujer															ESPONDILOARTROPATIA		24.0301		0		Menor de 45
25	3	2	0	Mujer		0	0	1	12	0.88	0	0	0	0	0	0	2.18743	Remision	ESPONDILOARTROPATIA		24.0301	24.7	0		Menor de 45
25	4	2	0	Mujer		0	0	1	12	0.88	0	0	0	0	0	0	2.18743	Remision	ESPONDILOARTROPATIA		24.0301	24.7	0		Menor de 45
25	5	2	0	Mujer															ESPONDILOARTROPATIA		24.0301		0		Menor de 45
26	1	0	0	Mujer		0	1	1	24	0.69	0	0	1	0	0	0	3.17664	Act. baja	DESCONOCIDA	19.7232	25.1589	11.3667	0	Desconocida	Menor de 45
26	2	0	0	Mujer		0	0	0	16	0.14	0	0	1	0	0	0	1.94081	Remision	DESCONOCIDA	19.7232	25.1589	18.8333	0	Desconocida	Menor de 45
26	3	0	0	Mujer		0	0	1	20	0.49	0	0	1	0	0	0	2.37701	Remision	DESCONOCIDA	19.7232	25.1589	25.1333	0	Desconocida	Menor de 45
26	4	0	0	Mujer		0	0	0	12	0.2	0	0	1	0	0	0	1.73943	Remision	DESCONOCIDA	19.7232	25.1589	37.0333	0	Desconocida	Menor de 45
26	5	0	0	Mujer		0	0	0	26	0.4	0	0	0	0	0	0	2.28067	Remision	DESCONOCIDA	19.7232	25.1589	74.5333	0	Desconocida	Menor de 45
27	1		0	Mujer		1.25	9	0	10	0	0	0	0	0	0	0	3.89381	Act. moderada	OTRAS		45.1397	24	0		De 45 a 65
27	2		0	Mujer															OTRAS		45.1397		0		De 45 a 65
27	3		0	Mujer		0.25	12	0	13	0.1	0	0	0	0	1	0	4.21136	Act. moderada	OTRAS		45.1397	61.6333	0		De 45 a 65
27	4		0	Mujer		0.75	6	1			0	0	0	0	0	0			OTRAS		45.1397	78.2	0		De 45 a 65
27	5		0	Mujer															OTRAS		45.1397		0		De 45 a 65
28	1	0	1	Mujer		0.5	2	6	100	5.2	15	0	1	0	0	0	5.12144	Act. alta	AR		78.7836	8.56667	0	AR	Mayor de 65
28	2	0	1	Mujer															AR		78.7836		0	AR	Mayor de 65
28	3	0	1	Mujer		0.5	0	1	41	3	5	0	1	0	0	0	3.2295	Act. moderada	AR		78.7836	21.4	0	AR	Mayor de 65
28	4	0	1	Mujer		1.875	0	3		1.31	5	0	1	0	0	0			AR		78.7836	36.5667	0	AR	Mayor de 65
28	5	0	1	Mujer															AR		78.7836		0	AR	Mayor de 65
29	1	1	0	Hombre		1.25	3	2	9	0.97	0	0	0	0	0	0	3.78599	Act. moderada	ESPONDILOARTROPATIA		59.2548	6.73333	0		De 45 a 65
29	2	1	0	Hombre															ESPONDILOARTROPATIA		59.2548		0		De 45 a 65
29	3	1	0	Hombre															ESPONDILOARTROPATIA		59.2548		0		De 45 a 65
29	4	1	0	Hombre															ESPONDILOARTROPATIA		59.2548		0		De 45 a 65
29	5	1	0	Hombre															ESPONDILOARTROPATIA		59.2548		0		De 45 a 65
30	1	1	1	Hombre		1.25	12	9	49	2	5	0	1	0	0	0	6.09217	Act. alta	AR	23.8062	73.6356	5.73333	1	AR	Mayor de 65
30	2	1	1	Hombre		0.125	2	2	24	0.9	5	0	1	0	0	0	4.25258	Act. moderada	AR	23.8062	73.6356	11.5667	1	AR	Mayor de 65
30	3	1	1	Hombre		0.75	2	1	40	1.3	0	0	1	0	0	0	4.38218	Act. moderada	AR	23.8062	73.6356	18.5667	1	AR	Mayor de 65
30	4	1	1	Hombre		0.5	0	0	21	0.4	15	0	1	0	0	0	2.48117	Remision	AR	23.8062	73.6356	33.2	1	AR	Mayor de 65
30	5	1	1	Hombre		0.75	2	0	30	1.4	5	0	1	1	0	0	4.0828	Act. moderada	AR	23.8062	73.6356	63.7333	1	AR	Mayor de 65
31	1	2	1	Mujer	5.11	0	0	1	6	0.1	0	0	0	0	0	0	2.13623	Remision	AR	21.6413	41.9315	6.43333	1	AR	Menor de 45		1.50351
31	2	2	1	Mujer	3.56	0	2	5	15	0.5	0	0	0	0	0	0	4.01369	Act. moderada	AR	21.6413	41.9315	12.5	1	AR	Menor de 45		1.37361
31	3	2	1	Mujer	6.79	0.5	1	4	27	1.18	5	0	0	0	1	0	3.56709	Act. moderada	AR	21.6413	41.9315	18.3333	1	AR	Menor de 45		1.61424
31	4	2	1	Mujer	4.21	1.375	0	3	54	11.5	0	0	1	0	0	1	3.48726	Act. moderada	AR	21.6413	41.9315	31.5	1	AR	Menor de 45		1.43242
31	5	2	1	Mujer	0.81	0.25	0	0	21	0.1	0	1	1	0	0	0	2.48117	Remision	AR	21.6413	41.9315	66.2667	1	AR	Menor de 45		0.948683
32	1	0	0	Mujer		0.375	0	0	12	0.28	0	0	0	0	0	0	2.62143	Act. baja	ARTROSIS/CONTROL		55.5096	24	0		De 45 a 65
32	2	0	0	Mujer															ARTROSIS/CONTROL		55.5096		0		De 45 a 65
32	3	0	0	Mujer															ARTROSIS/CONTROL		55.5096		0		De 45 a 65
32	4	0	0	Mujer															ARTROSIS/CONTROL		55.5096		0		De 45 a 65
32	5	0	0	Mujer															ARTROSIS/CONTROL		55.5096		0		De 45 a 65
33	1		0	Mujer		0.875	13	4	6	0.1	0	0	0	0	0	0	4.30934	Act. moderada	OTRAS		41.9918	6.66667	0		Menor de 45
33	2		0	Mujer															OTRAS		41.9918		0		Menor de 45
33	3		0	Mujer			0	0	11	0.11	0	0	0	0	0	0	2.37853	Remision	OTRAS		41.9918	22.3	0		Menor de 45
33	4		0	Mujer		0.75					0	0	0	0	0	0			OTRAS		41.9918	41.2	0		Menor de 45
33	5		0	Mujer															OTRAS		41.9918		0		Menor de 45
34	1	0	1	Mujer		1	14	6	15	1.87	8	0	0	1	0	0	5.58682	Act. alta	AR		62.3397	6.66667	1	AR	De 45 a 65
34	2	0	1	Mujer		1.625	14	3	18		2	0	0	0	0	0	5.28956	Act. alta	AR		62.3397	14.8333	1	AR	De 45 a 65
34	3	0	1	Mujer		0.625	7	2	15	0.81	0	1	0	0	0	0	4.01124	Act. moderada	AR		62.3397	19.4667	1	AR	De 45 a 65
34	4	0	1	Mujer		0.875	5	0	8	0.52	0	1	0	0	0	0	2.91781	Act. baja	AR		62.3397	30.2333	1	AR	De 45 a 65
34	5	0	1	Mujer		0.875	1	0	9	0.2	0	1	0	0	0	0	2.58806	Remision	AR		62.3397	68.1333	1	AR	De 45 a 65
35	1	0	1	Mujer		0.375	0	0	0	1.2	0	0	0	0	0	0			DESCONOCIDA	23.9224	35.6164	24	0	Desconocida	Menor de 45
35	2	0	1	Mujer		0.375	1	1	19	0.5	0	0	0	0	0	0	2.90111	Act. baja	DESCONOCIDA	23.9224	35.6164	31.7	0	Desconocida	Menor de 45
35	3	0	1	Mujer		0.125	0	1	15	0.7	0	0	0	0	0	0	2.23164	Remision	DESCONOCIDA	23.9224	35.6164	36.8333	0	Desconocida	Menor de 45
35	4	0	1	Mujer		0	0	0	10	0.1	0	0	0	0	0	0	1.61181	Remision	DESCONOCIDA	23.9224	35.6164	48.7333	0	Desconocida	Menor de 45
35	5	0	1	Mujer		0	0	0	14	0.1	0	0	0	0	0	0	1.84734	Remision	DESCONOCIDA	23.9224	35.6164	78.1333	0	Desconocida	Menor de 45
36	1	2	0	Hombre		0.75	0	2	14	1.13	0	0	0	0	0	0	2.78932	Act. baja	DESCONOCIDA	26.1938	63.6219	5.13333	0	Desconocida	De 45 a 65
36	2	2	0	Hombre		0	0	0	13	0.73	0	0	0	0	1	0	2.35546	Remision	DESCONOCIDA	26.1938	63.6219	11.2	0	Desconocida	De 45 a 65
36	3	2	0	Hombre		0	0	0	12	0.7	0	0	0	0	1	0	1.85143	Remision	DESCONOCIDA	26.1938	63.6219	17.5	0	Desconocida	De 45 a 65
36	4	2	0	Hombre		0	0	0	8	0.54	0	0	0	0	1	0	1.59561	Remision	DESCONOCIDA	26.1938	63.6219	29.4	0	Desconocida	De 45 a 65
36	5	2	0	Hombre		0	0	0	8	1	0	0	0	0	0	0	2.15561	Remision	DESCONOCIDA	26.1938	63.6219	71.7333	0	Desconocida	De 45 a 65
37	1	0	0	Mujer		0.625	0	0	8	0.2	0	0	0	0	0	0	2.26761	Remision	ESPONDILOARTROPATIA	32.6608	26.0301	18.5	0		Menor de 45
37	2	0	0	Mujer															ESPONDILOARTROPATIA	32.6608	26.0301		0		Menor de 45
37	3	0	0	Mujer		0.625	1	0	4	0.2	0	0	0	0	0	0	1.95041	Remision	ESPONDILOARTROPATIA	32.6608	26.0301	30.6333	0		Menor de 45
37	4	0	0	Mujer		0.375	0	0	12		0	0	0	0	0	0	2.06143	Remision	ESPONDILOARTROPATIA	32.6608	26.0301	43	0		Menor de 45
37	5	0	0	Mujer															ESPONDILOARTROPATIA	32.6608	26.0301		0		Menor de 45
38	1	0	0	Mujer		1	16	0	24	1.21	0	0	0	0	0	0	4.68864	Act. moderada	DESCONOCIDA	43.2825	37.3288	20.5333		Desconocida	Menor de 45
38	2	0	0	Mujer		1.125	5	1	24	1.1	0	0	0	0	0	0	4.30284	Act. moderada	DESCONOCIDA	43.2825	37.3288	24.9333		Desconocida	Menor de 45
38	3	0	0	Mujer		1	5	1	22		0	0	0	0	0	0	4.32593	Act. moderada	DESCONOCIDA	43.2825	37.3288			Desconocida	Menor de 45
38	4	0	0	Mujer		0.75	5	0	21	1.5	0	0	0	0	0	0	4.09736	Act. moderada	DESCONOCIDA	43.2825	37.3288	40.8333		Desconocida	Menor de 45
38	5	0	0	Mujer		0	5	1	30	13	0	0	0	0	0	0	4.15104	Act. moderada	DESCONOCIDA	43.2825	37.3288	78.4		Desconocida	Menor de 45
39	1	1	0	Mujer		2	0	3	14	0.22	10	0	0	0	0	0	3.06031	Act. baja	OTRAS	21.0828	64.4411	15.4333	0		De 45 a 65
39	2	1	0	Mujer		1.75	5	0	13	0.1	5	0	0	0	1	0	3.88766	Act. moderada	OTRAS	21.0828	64.4411	22.2	0		De 45 a 65
39	3	1	0	Mujer		1.5	2	0	12	0.1	0	0	0	0	1	0	3.58139	Act. moderada	OTRAS	21.0828	64.4411	27.4667	0		De 45 a 65
39	4	1	0	Mujer		2	3	1			0	0	0	0	1	0			OTRAS	21.0828	64.4411	40.4	0		De 45 a 65
39	5	1	0	Mujer															OTRAS	21.0828	64.4411		0		De 45 a 65
40	1	2	1	Mujer		0	0	0	37	0.68	8	0	1	0	0	0	3.01764	Act. baja	AR	23.6095	40.7452	24	1	AR	Menor de 45
40	2	2	1	Mujer		0.75	0	0	25	0.45	0	0	1	0	0	0	2.81321	Act. baja	AR	23.6095	40.7452	41.8667	1	AR	Menor de 45
40	3	2	1	Mujer		0	0	1	35	0.7	0	0	1	0	0	0	2.76874	Act. baja	AR	23.6095	40.7452	49.3333	1	AR	Menor de 45
40	4	2	1	Mujer		0.25	0	0	34	0.54	0	0	1	0	0	0	2.81845	Act. baja	AR	23.6095	40.7452	61	1	AR	Menor de 45
40	5	2	1	Mujer		0	0	0	36	0.6	0	0	1	0	0	0	2.85846	Act. baja	AR	23.6095	40.7452	95.2	1	AR	Menor de 45
41	1	0	1	Mujer		0	0	0	15	0.37	8	0	0	0	0	1	2.10564	Remision	AR	24.1633	34.0329	8.36667	1	AR	Menor de 45
41	2	0	1	Mujer		0	0	0	1	0.1	2	0	0	0	0	1	0.098	Remision	AR	24.1633	34.0329	14.4333	1	AR	Menor de 45
41	3	0	1	Mujer		0	0	0	6	0.1	1	0	0	0	0	1	1.31023	Remision	AR	24.1633	34.0329	19.5667	1	AR	Menor de 45
41	4	0	1	Mujer		0	0	0	7	0.14	0	0	0	0	0	1	1.36214	Remision	AR	24.1633	34.0329	41.4	1	AR	Menor de 45
41	5	0	1	Mujer		0	0	0	8	0	0	0	0	0	0	1	1.48361	Remision	AR	24.1633	34.0329	65.8667	1	AR	Menor de 45
42	1	1	1	Hombre		0.375	0	3	22	0.99	8	0	1	0	0	0	3.0827	Act. baja	AR	31.0357	79.6603	7.03333		AR	Mayor de 65
42	2	1	1	Hombre															AR	31.0357	79.6603			AR	Mayor de 65
42	3	1	1	Hombre		0.25	0	3	22		0	0	1	0	0	0	3.0267	Act. baja	AR	31.0357	79.6603			AR	Mayor de 65
42	4	1	1	Hombre		0.125	0	4		0.84	2	0	1	0	0	0			AR	31.0357	79.6603	26.6333		AR	Mayor de 65
42	5	1	1	Hombre															AR	31.0357	79.6603			AR	Mayor de 65
43	1	0	1	Mujer		0.875	8	1	26	0.13	0	0	0	0	0	0	4.73259	Act. moderada	ESPONDILOARTROPATIA	28.8889	60.8521	24			De 45 a 65
43	2	0	1	Mujer		0.875	0	0	27	0.59	0	0	0	0	0	1	2.50309	Remision	ESPONDILOARTROPATIA	28.8889	60.8521	31.8667			De 45 a 65
43	3	0	1	Mujer		0.875	0	0	25		0	0	0	0	0	1	2.53321	Remision	ESPONDILOARTROPATIA	28.8889	60.8521				De 45 a 65
43	4	0	1	Mujer		0.875	0	0	22	0.1	0	0	0	0	0	1	2.44373	Remision	ESPONDILOARTROPATIA	28.8889	60.8521	48.6			De 45 a 65
43	5	0	1	Mujer		1.25	12	0		0.1	0	0	0	0	0	1			ESPONDILOARTROPATIA	28.8889	60.8521	84.1			De 45 a 65
44	1		0	Mujer		0.75	5	2	11	0.34	0	0	0	0	0	0	4.3487	Act. moderada	ESPONDILOARTROPATIA	28.5075	56.6849	8.06667			De 45 a 65
44	2		0	Mujer		0.375	1	1	10	0.29	0	0	0	0	0	0	3.45981	Act. moderada	ESPONDILOARTROPATIA	28.5075	56.6849	13.6667			De 45 a 65
44	3		0	Mujer		0.75	3	1	10	0.22	0	0	0	0	0	0	3.74376	Act. moderada	ESPONDILOARTROPATIA	28.5075	56.6849	19.5			De 45 a 65
44	4		0	Mujer		1.125	6	2	9	0.38	0	0	0	0	0	1	3.78175	Act. moderada	ESPONDILOARTROPATIA	28.5075	56.6849	32.1667			De 45 a 65
44	5		0	Mujer		1.125	1	1	8	0.5	0	0	0	0	0	1	3.05161	Act. baja	ESPONDILOARTROPATIA	28.5075	56.6849	71.3			De 45 a 65
45	1	1	1	Mujer		2.1	13	14	17	0.85	0	0	0	0	0	0	6.11402	Act. alta	AR	24.8889	35.6356	23.4333	1	AR	Menor de 45
45	2	1	1	Mujer															AR	24.8889	35.6356		1	AR	Menor de 45
45	3	1	1	Mujer		1.375	7	3	8	0.16	0	0	1	0	1	0	3.8702	Act. moderada	AR	24.8889	35.6356	41.7333	1	AR	Menor de 45
45	4	1	1	Mujer		0.875	1	0	14	0.21	0	0	1	0	1	0	2.60334	Act. baja	AR	24.8889	35.6356	47.7333	1	AR	Menor de 45
45	5	1	1	Mujer		0.625	0	0	14	0.3	0	0	1	0	1	0	2.26734	Remision	AR	24.8889	35.6356	85.1333	1	AR	Menor de 45
46	1	2	0	Mujer		0	0	0	12	0.43	0	0	0	0	0	1	2.08943	Remision	ESPONDILOARTROPATIA		34.3863	7.43333	0		Menor de 45
46	2	2	0	Mujer															ESPONDILOARTROPATIA		34.3863		0		Menor de 45
46	3	2	0	Mujer															ESPONDILOARTROPATIA		34.3863		0		Menor de 45
46	4	2	0	Mujer															ESPONDILOARTROPATIA		34.3863		0		Menor de 45
46	5	2	0	Mujer															ESPONDILOARTROPATIA		34.3863		0		Menor de 45
47	1	0	0	Hombre	1.59	0.25	0	0	8	0.48	8	0	0	0	0	0	2.04361	Remision	DESCONOCIDA	30.8463	69.5205	17.0667	0	Desconocida	Mayor de 65		1.12292
47	2	0	0	Hombre	2.06														DESCONOCIDA	30.8463	69.5205		0	Desconocida	Mayor de 65		1.19803
47	3	0	0	Hombre		0.625	0	0	17	0.34	0	0	0	0	0	0	2.36125	Remision	DESCONOCIDA	30.8463	69.5205	28.8667	0	Desconocida	Mayor de 65
47	4	0	0	Hombre	1.94	0.75	0	0	17	0.34	0	0	0	0	0	0	2.16525	Remision	DESCONOCIDA	30.8463	69.5205	41.5667	0	Desconocida	Mayor de 65		1.18019
47	5	0	0	Hombre															DESCONOCIDA	30.8463	69.5205		0	Desconocida	Mayor de 65
48	1	0	1	Mujer		1.875	14	7	19	0.26	10	0	0	1	0	0	5.93325	Act. alta	AR	30.1315	76.2137	7.96667	0	AR	Mayor de 65
48	2	0	1	Mujer		1.875	13	2	14	0.15	8	0	0	1	1	0	4.89243	Act. moderada	AR	30.1315	76.2137	14.5	0	AR	Mayor de 65
48	3	0	1	Mujer		1.5	7	4	17	0.19	5	0	1	0	1	0	4.58487	Act. moderada	AR	30.1315	76.2137	19.4	0	AR	Mayor de 65
48	4	0	1	Mujer		1.375	5	3			0	0	1	0	1	0			AR	30.1315	76.2137	31.5333	0	AR	Mayor de 65
48	5	0	1	Mujer		1	1	2			0	0	1	0	0	0			AR	30.1315	76.2137	67.8667	0	AR	Mayor de 65
49	1	2	0	Mujer		1.925	14	3	11		0	0	0	0	0	0	5.30883	Act. alta	OTRAS		21.063	4.1			Menor de 45
49	2	2	0	Mujer															OTRAS		21.063				Menor de 45
49	3	2	0	Mujer															OTRAS		21.063				Menor de 45
49	4	2	0	Mujer															OTRAS		21.063				Menor de 45
49	5	2	0	Mujer															OTRAS		21.063				Menor de 45
50	1	0	0	Hombre		0.75	0	2	22	0.6	0	0	0	0	0	0	3.10571	Act. baja	DESCONOCIDA	22.7615	44.9342	10.2333	0	Desconocida	Menor de 45
50	2	0	0	Hombre															DESCONOCIDA	22.7615	44.9342		0	Desconocida	Menor de 45
50	3	0	0	Hombre		0.875	0	2	35	1.36	0	0	0	0	1	0	3.37472	Act. moderada	DESCONOCIDA	22.7615	44.9342	22.3667	0	Desconocida	Menor de 45
50	4	0	0	Hombre		1	1	1	11	0.35	0	0	0	0	0	0	2.86853	Act. baja	DESCONOCIDA	22.7615	44.9342	38	0	Desconocida	Menor de 45
50	5	0	0	Hombre		0.625	0	0	20	0.4	0	0	0	1	0	0	2.32101	Remision	DESCONOCIDA	22.7615	44.9342	82.7333	0	Desconocida	Menor de 45
51	1	0	0	Mujer		0.5	11	12	27	0.73	0	0	0	0	0	0	6.18434	Act. alta	DESCONOCIDA	23.8048	82.2219	3.16667	0	Desconocida	Mayor de 65
51	2	0	0	Mujer															DESCONOCIDA	23.8048	82.2219		0	Desconocida	Mayor de 65
51	3	0	0	Mujer		0.75	1	4	8	0.13	12	0	0	0	0	0	3.19161	Act. baja	DESCONOCIDA	23.8048	82.2219	20.9	0	Desconocida	Mayor de 65
51	4	0	0	Mujer		0.875	2	0	20	0.23	0	0	0	0	0	0	3.79897	Act. moderada	DESCONOCIDA	23.8048	82.2219	32.1	0	Desconocida	Mayor de 65
51	5	0	0	Mujer															DESCONOCIDA	23.8048	82.2219		0	Desconocida	Mayor de 65
52	1	0	0	Mujer		1	3	5	58	5.54	2	0	0	0	0	0	4.71836	Act. moderada	OTRAS	22.9421	52.4329	4.43333	0		De 45 a 65
52	2	0	0	Mujer		0	0	0	42	1.32	4	0	0	0	0	0	2.96637	Act. baja	OTRAS	22.9421	52.4329	10.5	0		De 45 a 65
52	3	0	0	Mujer		0	0	0	20	1.68	2	0	0	1	0	0	2.51701	Remision	OTRAS	22.9421	52.4329	16.8	0		De 45 a 65
52	4	0	0	Mujer		0	0	0	7	0.1	80	0	1	0	0	0	1.36214	Remision	OTRAS	22.9421	52.4329	29.3	0		De 45 a 65
52	5	0	0	Mujer															OTRAS	22.9421	52.4329		0		De 45 a 65
53	1	0	1	Mujer	16.53	2.75	26	19	70	5.7	0	0	0	0	0	0	8.23989	Act. alta	AR	30.7479	56.1507	10.7	1	AR	De 45 a 65		2.01636
53	2	0	1	Mujer	2.3	0.875	3	1	22	0.68	10	0	1	0	1	0	4.09968	Act. moderada	AR	30.7479	56.1507	15.1333	1	AR	De 45 a 65		1.23149
53	3	0	1	Mujer	0.1	0.5	0	0	22	0.5	2	0	1	0	1	0	2.56973	Remision	AR	30.7479	56.1507	25.6333	1	AR	De 45 a 65		0.562341
53	4	0	1	Mujer	1.3	0.875	1	0	23	0.3	0	0	1	0	1	0	3.03485	Act. baja	AR	30.7479	56.1507	38.4	1	AR	De 45 a 65		1.06779
53	5	0	1	Mujer	1.47	0.5	0	0	22	0.05	0	0	1	0	0	1	2.56973	Remision	AR	30.7479	56.1507	77.4333	1	AR	De 45 a 65		1.10111
54	1	2	1	Hombre		0	0	8	24	1.4	3	0	1	0	0	0	3.2686	Act. moderada	AR	22.0581	48.7945	5.6	1	AR	De 45 a 65
54	2	2	1	Hombre		0	0	9	10	0.77	2	0	1	0	0	0	3.15181	Act. baja	AR	22.0581	48.7945	11.4333	1	AR	De 45 a 65
54	3	2	1	Hombre		0	0	8	12	0.93	1	0	1	0	0	0	2.65739	Act. baja	AR	22.0581	48.7945	17.2667	1	AR	De 45 a 65
54	4	2	1	Hombre		0	1	1	8	0.3	0	0	1	0	0	0	2.32361	Remision	AR	22.0581	48.7945	33.3667	1	AR	De 45 a 65
54	5	2	1	Hombre			0	3	14	0.6	0	0	1	0	0	0	2.33231	Remision	AR	22.0581	48.7945	70.3667	1	AR	De 45 a 65
55	1	0	1	Mujer		0	0	12	12	0.1	0	0	0	0	0	0	2.96138	Act. baja	DESCONOCIDA	21.0077	34.7945	5.83333	1	Desconocida	Menor de 45
55	2	0	1	Mujer															DESCONOCIDA	21.0077	34.7945		1	Desconocida	Menor de 45
55	3	0	1	Mujer		0	0	0	8		0	0	0	0	0	1	1.59561	Remision	DESCONOCIDA	21.0077	34.7945		1	Desconocida	Menor de 45
55	4	0	1	Mujer		0	0	0	8	0.1	0	0	0	0	0	0	1.45561	Remision	DESCONOCIDA	21.0077	34.7945	33.3333	1	Desconocida	Menor de 45
55	5	0	1	Mujer															DESCONOCIDA	21.0077	34.7945		1	Desconocida	Menor de 45
56	1		1	Mujer		1	28	3	31	0.23	0	0	0	0	0	0	6.02001	Act. alta	DESCONOCIDA	26.986	56.7178	2	0	Desconocida	De 45 a 65
56	2		1	Mujer															DESCONOCIDA	26.986	56.7178		0	Desconocida	De 45 a 65
56	3		1	Mujer															DESCONOCIDA	26.986	56.7178		0	Desconocida	De 45 a 65
56	4		1	Mujer															DESCONOCIDA	26.986	56.7178		0	Desconocida	De 45 a 65
56	5		1	Mujer															DESCONOCIDA	26.986	56.7178		0	Desconocida	De 45 a 65
57	1	2	0	Mujer		0.75	2	0	17	0.47	10	0	1	0	1	0	3.05521	Act. baja	AR	27.3923	64.7781	7.4	0	AR	De 45 a 65
57	2	2	0	Mujer															AR	27.3923	64.7781		0	AR	De 45 a 65
57	3	2	0	Mujer		0.675	1	0	5		5	0	1	0	1	0	1.96661	Remision	AR	27.3923	64.7781		0	AR	De 45 a 65
57	4	2	0	Mujer		0.5	0	0	5		2	0	1	0	1	0	1.40661	Remision	AR	27.3923	64.7781	32.3333	0	AR	De 45 a 65
57	5	2	0	Mujer															AR	27.3923	64.7781		0	AR	De 45 a 65
58	1	0	1	Mujer	12.83	1.625	15	6	41	1.82	15	0	0	0	0	0	6.35023	Act. alta	AR	29.4174	85.474	4.2	1	AR	Mayor de 65		1.89259
58	2	0	1	Mujer	18.16	2	14	3	61	1.2	5	0	1	0	0	0	6.29791	Act. alta	AR	29.4174	85.474	10.5	1	AR	Mayor de 65		2.06433
58	3	0	1	Mujer	3.77	1.375	6	2		0.15	5	0	1	1	0	0			AR	29.4174	85.474	17.5333	1	AR	Mayor de 65		1.39343
58	4	0	1	Mujer	4.18	1.75	1	2	54	0.57	5	0	0	1	0	0	4.51827	Act. moderada	AR	29.4174	85.474	30.7333	1	AR	Mayor de 65		1.42986
58	5	0	1	Mujer															AR	29.4174	85.474		1	AR	Mayor de 65
59	1	0	0	Mujer		0	0	2	13	0.1	10	0	1	0	0	0	2.27544	Remision	AR	26.4889	78.9753	4.26667	0	AR	Mayor de 65
59	2	0	0	Mujer		0.125	0	0	14	0.1	5	0	1	0	0	0	2.18334	Remision	AR	26.4889	78.9753	10.3333	0	AR	Mayor de 65
59	3	0	0	Mujer		0	0	0	30	0.83	2	0	1	0	0	0	2.38084	Remision	AR	26.4889	78.9753	17.8	0	AR	Mayor de 65
59	4	0	0	Mujer		0.625	0	0	20		0	0	1	0	0	0	2.36301	Remision	AR	26.4889	78.9753	29.9333	0	AR	Mayor de 65
59	5	0	0	Mujer		0.5	0	0	33	0.1	0	0	1	0	0	0	2.44756	Remision	AR	26.4889	78.9753	73.9333	0	AR	Mayor de 65
60	1	0	0	Mujer		0.5	1	3	20	0.43	0	0	0	0	1	0	3.67399	Act. moderada	AR	23.634	54.1973	0.166667	1	AR	De 45 a 65
60	2	0	0	Mujer		0.875	1	0	0	0.57	0	0	1	0	0	0			AR	23.634	54.1973	6.23333	1	AR	De 45 a 65
60	3	0	0	Mujer		0.75	2	1	17	0.64	0	0	1	0	0	0	3.50321	Act. moderada	AR	23.634	54.1973	13	1	AR	De 45 a 65
60	4	0	0	Mujer		1.25	6	5	15		5	0	0	0	0	0	4.73345	Act. moderada	AR	23.634	54.1973	25.8333	1	AR	De 45 a 65
60	5	0	0	Mujer		0	2	0	13	0.2	0	1	1	0	0	0	2.65742	Act. baja	AR	23.634	54.1973	62.7	1	AR	De 45 a 65
61	1	2	1	Hombre		0	0	1	8	0.12	10	0	1	0	0	0	1.95961	Remision	AR	30.4219	36.6767	8.26667	1	AR	Menor de 45
61	2	2	1	Hombre		0	0	0	11	0.24	2	0	1	0	0	0	2.16853	Remision	AR	30.4219	36.6767	14.3333	1	AR	Menor de 45
61	3	2	1	Hombre		0	0	0	8	0.39	0	0	1	0	0	0	1.58161	Remision	AR	30.4219	36.6767	20.8667	1	AR	Menor de 45
61	4	2	1	Hombre		0	0	1	9		0	0	1	0	0	0	2.11206	Remision	AR	30.4219	36.6767	33	1	AR	Menor de 45
61	5	2	1	Hombre		0	0	1	13	0.5	0	0	1	0	0	0	2.28546	Remision	AR	30.4219	36.6767	77.2333	1	AR	Menor de 45
62	1	0	0	Mujer		0.625	4	0	24	0.45	0	0	0	0	0	0	3.73664	Act. moderada	ARTROSIS/CONTROL		36.2137	0.166667	0		Menor de 45	1		6064		19.883
62	2	0	0	Mujer															ARTROSIS/CONTROL		36.2137		0		Menor de 45	1				19.883
62	3	0	0	Mujer		1	2	1	29	0.41	0	0	0	0	0	0	3.58307	Act. moderada	ARTROSIS/CONTROL		36.2137	14.8667	0		Menor de 45	1		5623		19.883
62	4	0	0	Mujer															ARTROSIS/CONTROL		36.2137		0		Menor de 45	1				19.883
62	5	0	0	Mujer															ARTROSIS/CONTROL		36.2137		0		Menor de 45
63	1	0	0	Mujer		2.375	5	6	57	9.49	0	0	0	0	0	0	5.72019	Act. alta	ESPONDILOARTROPATIA	27.2173	47.5123	1.43333	0		De 45 a 65
63	2	0	0	Mujer															ESPONDILOARTROPATIA	27.2173	47.5123		0		De 45 a 65
63	3	0	0	Mujer		0.375	1	1	19	0.25	0	0	1	0	0	0	3.06911	Act. baja	ESPONDILOARTROPATIA	27.2173	47.5123	17.5333	0		De 45 a 65
63	4	0	0	Mujer		1.25	1	3	21	0.53	0	0	1	0	0	0	3.80614	Act. moderada	ESPONDILOARTROPATIA	27.2173	47.5123	25.4667	0		De 45 a 65
63	5	0	0	Mujer															ESPONDILOARTROPATIA	27.2173	47.5123		0		De 45 a 65
64	1	0	0	Mujer		0.75	2	0	10	0.53	0	0	0	0	0	0	3.34177	Act. moderada	DESCONOCIDA	25.3333	57.1671	9.53333	0	Desconocida	De 45 a 65
64	2	0	0	Mujer		0.625	0	0	16	0.26	0	0	0	0	0	0	2.57081	Remision	DESCONOCIDA	25.3333	57.1671	15.8	0	Desconocida	De 45 a 65
64	3	0	0	Mujer		0.75	0	0	10	0.3	0	0	0	0	0	0	2.28381	Remision	DESCONOCIDA	25.3333	57.1671	18.8333	0	Desconocida	De 45 a 65
64	4	0	0	Mujer		1.25	3	1	35	0.58	0	0	0	0	0	0	4.48069	Act. moderada	DESCONOCIDA	25.3333	57.1671	37.3	0	Desconocida	De 45 a 65
64	5	0	0	Mujer															DESCONOCIDA	25.3333	57.1671		0	Desconocida	De 45 a 65
65	1	0	0	Hombre		1.65	4	4	22	1.28	5	0	1	0	0	0	4.89373	Act. moderada	AR	32.6992	41.9918	8.5	0	AR	Menor de 45
65	2	0	0	Hombre		2.125	8	4	34	1.41	0	0	1	0	1	0	5.73237	Act. alta	AR	32.6992	41.9918	14.3333	0	AR	Menor de 45
65	3	0	0	Hombre		1.875	4	3	10	0.16	0	0	1	0	1	0	4.08478	Act. moderada	AR	32.6992	41.9918	20.8667	0	AR	Menor de 45
65	4	0	0	Hombre		1.5	2	0	10	0.24	0	0	1	0	1	0	3.18777	Act. baja	AR	32.6992	41.9918	34.6	0	AR	Menor de 45
65	5	0	0	Hombre		0	1	2	21	0.1	0	0	1	0	1	0	3.92715	Act. moderada	AR	32.6992	41.9918	71.7333	0	AR	Menor de 45
66	1	2	1	Mujer		1.125	1	0	0	0.12	0	0	0	0	0	0			DESCONOCIDA	28.229	56.1863	8.73333	0	Desconocida	De 45 a 65
66	2	2	1	Mujer		0	0	0	5	0.1	0	0	0	0	0	0	1.53261	Remision	DESCONOCIDA	28.229	56.1863	14.8	0	Desconocida	De 45 a 65
66	3	2	1	Mujer		0	0	0	7	0.1	0	0	0	0	0	0	1.54414	Remision	DESCONOCIDA	28.229	56.1863	22.7333	0	Desconocida	De 45 a 65
66	4	2	1	Mujer		0	0	0	8	0.15	0	0	0	0	0	0	1.45561	Remision	DESCONOCIDA	28.229	56.1863	36.2	0	Desconocida	De 45 a 65
66	5	2	1	Mujer															DESCONOCIDA	28.229	56.1863		0	Desconocida	De 45 a 65
67	1	0	0	Mujer		0.75	0	0	7	0.15	0	0	0	0	0	1	2.00614	Remision	ESPONDILOARTROPATIA		18.0795	12.0333	0		Menor de 45
67	2	0	0	Mujer															ESPONDILOARTROPATIA		18.0795		0		Menor de 45
67	3	0	0	Mujer															ESPONDILOARTROPATIA		18.0795		0		Menor de 45
67	4	0	0	Mujer		1.125	0	0	30	0.3	0	0	0	0	0	0	2.67484	Act. baja	ESPONDILOARTROPATIA		18.0795	40.2667	0		Menor de 45
67	5	0	0	Mujer															ESPONDILOARTROPATIA		18.0795		0		Menor de 45
68	1	0	0	Mujer		0.25	0	0	11	0.65	0	0	0	0	0	0	2.00053	Remision	ARTROSIS/CONTROL		49.3069	4.96667	0		De 45 a 65	1		6043		11.0208
68	2	0	0	Mujer		0.25	0	0	0	0.58	0	0	0	0	0	0			ARTROSIS/CONTROL		49.3069	11.9667	0		De 45 a 65	1		5833		11.0208
68	3	0	0	Mujer															ARTROSIS/CONTROL		49.3069		0		De 45 a 65	1				11.0208
68	4	0	0	Mujer															ARTROSIS/CONTROL		49.3069		0		De 45 a 65	1				11.0208
68	5	0	0	Mujer															ARTROSIS/CONTROL		49.3069		0		De 45 a 65
69	1	1	0	Mujer		1	3	4	33	1.86	0	0	0	0	0	0	4.7055	Act. moderada	DESCONOCIDA	21.0828	52.8603	5.96667	0	Desconocida	De 45 a 65
69	2	1	0	Mujer															DESCONOCIDA	21.0828	52.8603		0	Desconocida	De 45 a 65
69	3	1	0	Mujer															DESCONOCIDA	21.0828	52.8603		0	Desconocida	De 45 a 65
69	4	1	0	Mujer		2	3	5	55		0	0	0	0	0	0	5.31118	Act. alta	DESCONOCIDA	21.0828	52.8603	44.6	0	Desconocida	De 45 a 65
69	5	1	0	Mujer															DESCONOCIDA	21.0828	52.8603		0	Desconocida	De 45 a 65
70	1	1	0	Hombre	4.54	0.375	0	0	1	0.16	10	0	0	0	0	0	0.392	Remision	DESCONOCIDA	29.0006	73.5753	4.96667	0	Desconocida	Mayor de 65		1.4597
70	2	1	0	Hombre	5.34	0.625	0	0	12	0.62	4	0	0	0	0	0	2.18743	Remision	DESCONOCIDA	29.0006	73.5753	10.8	0	Desconocida	Mayor de 65		1.52015
70	3	1	0	Hombre	6.98	0.125	0	1	12	0.57	2	0	0	0	1	0	2.17343	Remision	DESCONOCIDA	29.0006	73.5753	17.3333	0	Desconocida	Mayor de 65		1.62541
70	4	1	0	Hombre	4.39	0.875	3	0	10	0.74	0	0	0	0	1	0	3.21176	Act. moderada	DESCONOCIDA	29.0006	73.5753	30.1667	0	Desconocida	Mayor de 65		1.44749
70	5	1	0	Hombre															DESCONOCIDA	29.0006	73.5753		0	Desconocida	Mayor de 65
71	1	0	1	Mujer		1.25	9	3	49	0.6	0	0	0	0	0	0	5.50525	Act. alta	CONECTIVOPATIA	26.8814	46.3589	4.16667	0		De 45 a 65
71	2	0	1	Mujer															CONECTIVOPATIA	26.8814	46.3589		0		De 45 a 65
71	3	0	1	Mujer		0.625	5	1	20	0.1	2	0	0	0	0	0	4.10521	Act. moderada	CONECTIVOPATIA	26.8814	46.3589	21.4333	0		De 45 a 65
71	4	0	1	Mujer		0.625	3	0	22	0.39	0	0	0	0	0	0	3.73568	Act. moderada	CONECTIVOPATIA	26.8814	46.3589	30.9667	0		De 45 a 65
71	5	0	1	Mujer															CONECTIVOPATIA	26.8814	46.3589		0		De 45 a 65
72	1	0	0	Mujer	0.52	1.5	6	5	17	0.1	0	0	0	0	0	0	4.54106	Act. moderada	DESCONOCIDA	23.0518	55.7096	16.3333	0	Desconocida	De 45 a 65		0.849182
72	2	0	0	Mujer	0.72	1.375	17	0	18	0.15	0	0	0	0	1	0	4.5842	Act. moderada	DESCONOCIDA	23.0518	55.7096	21.7	0	Desconocida	De 45 a 65		0.921156
72	3	0	0	Mujer	1.17	1.5	6	2	27	0.34	0	0	0	0	1	0	4.38278	Act. moderada	DESCONOCIDA	23.0518	55.7096	28.9333	0	Desconocida	De 45 a 65		1.04003
72	4	0	0	Mujer	6.16	1.75	15	2	12	0.21	0	0	0	0	1	0	4.75229	Act. moderada	DESCONOCIDA	23.0518	55.7096	42.9333	0	Desconocida	De 45 a 65		1.57542
72	5	0	0	Mujer	0.16	1.5	6	2	24	0.1	0	0	0	0	1	0	4.35633	Act. moderada	DESCONOCIDA	23.0518	55.7096	84.4667	0	Desconocida	De 45 a 65		0.632456
73	1	0	0	Mujer		1	5	2	17	0.38	0	0	0	0	0	0	4.69543	Act. moderada	ARTROSIS/CONTROL	31.245	61.9452	13.5	0		De 45 a 65
73	2	0	0	Mujer		1.625	8	0	15	0.41	0	0	0	0	0	0	4.80955	Act. moderada	ARTROSIS/CONTROL	31.245	61.9452	19.5667	0		De 45 a 65
73	3	0	0	Mujer		2	6	0	18	0.33	0	0	0	0	0	0	4.27697	Act. moderada	ARTROSIS/CONTROL	31.245	61.9452	25.6333	0		De 45 a 65
73	4	0	0	Mujer		2	10	0	15	0.1	0	0	0	0	0	0	4.40851	Act. moderada	ARTROSIS/CONTROL	31.245	61.9452	44.9667	0		De 45 a 65
73	5	0	0	Mujer															ARTROSIS/CONTROL	31.245	61.9452		0		De 45 a 65
74	1	0	0	Hombre		0	3	2	18	1.03	15	0	0	0	0	0	4.01919	Act. moderada	AR	28.8503	66.5014	3.63333	0	AR	Mayor de 65
74	2	0	0	Hombre	6.49	0.125	2	1	1	0.37	0	0	0	0	0	0	1.82796	Remision	AR	28.8503	66.5014	10.0667	0	AR	Mayor de 65		1.5961
74	3	0	0	Hombre	5.35	0.5	7	4	15	1.6	0	0	0	0	0	0	4.77726	Act. moderada	AR	28.8503	66.5014	15.7667	0	AR	Mayor de 65		1.52086
74	4	0	0	Hombre	5.08	0.25	1	2	21	0.9	0	0	1	0	0	0	3.36715	Act. moderada	AR	28.8503	66.5014	29.2667	0	AR	Mayor de 65		1.50129
74	5	0	0	Hombre	5.7	0.25	1	4	25	0.9	0	0	1	0	0	0	4.07321	Act. moderada	AR	28.8503	66.5014	64.7667	0	AR	Mayor de 65		1.54514
75	1	0	1	Mujer			7	9	28	2.07	0	0	0	0	0	0	5.35416	Act. alta	AR		63.3233	15.9	0	AR	De 45 a 65
75	2	0	1	Mujer															AR		63.3233		0	AR	De 45 a 65
75	3	0	1	Mujer															AR		63.3233		0	AR	De 45 a 65
75	4	0	1	Mujer															AR		63.3233		0	AR	De 45 a 65
75	5	0	1	Mujer															AR		63.3233		0	AR	De 45 a 65
76	1	0	0	Mujer		0.875	4	3	5	0.69	10	0	0	0	0	0	3.54358	Act. moderada	OTRAS		72.1808	2.83333	0		Mayor de 65
76	2	0	0	Mujer															OTRAS		72.1808		0		Mayor de 65
76	3	0	0	Mujer															OTRAS		72.1808		0		Mayor de 65
76	4	0	0	Mujer															OTRAS		72.1808		0		Mayor de 65
76	5	0	0	Mujer															OTRAS		72.1808		0		Mayor de 65
77	1	0	0	Mujer	0.15	0.875	5	1	1	0.1	0	0	0	0	0	0	2.3302	Remision	CONECTIVOPATIA	23.263	38.7644	20.1	0		Menor de 45		0.622333
77	2	0	0	Mujer	0	1.375	6	3			0	0	0	0	0	1			CONECTIVOPATIA	23.263	38.7644	25.4667	0		Menor de 45		0
77	3	0	0	Mujer	0	1	2	0	7	0.1	0	0	0	0	1	0	2.7701	Act. baja	CONECTIVOPATIA	23.263	38.7644	32.7	0		Menor de 45		0
77	4	0	0	Mujer	0.09	0.75	0	0	2	0.1	0	0	0	0	1	0	1.1292	Remision	CONECTIVOPATIA	23.263	38.7644	45.5333	0		Menor de 45		0.547723
77	5	0	0	Mujer	0.22	0.875	3	1	4	0	0	0	0	0	1	0	2.86435	Act. baja	CONECTIVOPATIA	23.263	38.7644	84.1333	0		Menor de 45		0.684866
78	1	0	0	Mujer		2	27	3	18	0.27	0	0	0	0	0	0	6.13208	Act. alta	AR	32.0312	53.9726	7	0	AR	De 45 a 65
78	2	0	0	Mujer		1.5	12	9	16	0.73	0	0	1	0	1	0	5.35071	Act. alta	AR	32.0312	53.9726	13.4333	0	AR	De 45 a 65
78	3	0	0	Mujer		1.375	5	1	18	0.38	0	0	1	0	1	0	3.91946	Act. moderada	AR	32.0312	53.9726	21.1333	0	AR	De 45 a 65
78	4	0	0	Mujer		1.875	11	1	11	0.3	0	0	1	0	1	0	4.65584	Act. moderada	AR	32.0312	53.9726	33.9333	0	AR	De 45 a 65
78	5	0	0	Mujer		1.75	11	9	16	0.2	4	0	1	0	0	1	5.39412	Act. alta	AR	32.0312	53.9726	71.0333	0	AR	De 45 a 65
79	1	0	0	Mujer	7.16	1.25	12	2	14	0.11	0	0	0	0	0	0	4.81322	Act. moderada	AR	31.4358	34.4384	7.6	1	AR	Menor de 45		1.63579
79	2	0	0	Mujer	6.09	1.125	4	3	19	0.65	0	0	1	0	0	0	4.29608	Act. moderada	AR	31.4358	34.4384	13.4	1	AR	Menor de 45		1.57092
79	3	0	0	Mujer	5.21	2.25	5	2	13	0.13	0	0	1	0	0	0	4.35364	Act. moderada	AR	31.4358	34.4384	19.0333	1	AR	Menor de 45		1.51081
79	4	0	0	Mujer	5.77	0.625	2	1	18	0.21	0	0	0	1	0	0	3.51522	Act. moderada	AR	31.4358	34.4384	32.1	1	AR	Menor de 45		1.54987
79	5	0	0	Mujer	3.4	0.375	2	0	8		0	1	0	1	0	0	2.69557	Act. baja	AR	31.4358	34.4384	68.4667	1	AR	Menor de 45		1.35791
80	1	0	0	Hombre	3.22	1	6	4	6	0.1	10	0	0	0	0	0	3.85795	Act. moderada	AR	29.1693	58.274	2.5	0	AR	De 45 a 65		1.33957
80	2	0	0	Hombre	2.81	0.25	2	0	5	0.1	2	0	0	0	1	0	2.17057	Remision	AR	29.1693	58.274	8.33333	0	AR	De 45 a 65		1.29472
80	3	0	0	Hombre	2.17	1	8	1	1	0.21	0	0	0	0	1	0	2.57792	Remision	AR	29.1693	58.274	14.6333	0	AR	De 45 a 65		1.21371
80	4	0	0	Hombre	0.65	0.25	2	0		0.1	0	0	0	0	1	0			AR	29.1693	58.274	27.9333	0	AR	De 45 a 65		0.897901
80	5	0	0	Hombre	0.6	1.125	0	0	1	0.2	0	0	0	0	1	0	0.42	Remision	AR	29.1693	58.274	68.4	0	AR	De 45 a 65		0.880112
81	1	0	0	Hombre	2.66	0.75	17	0	7		0	0	0	0	0	0	4.41308	Act. moderada	DESCONOCIDA	37.494	49.1452	17.7333	0	Desconocida	De 45 a 65		1.27709
81	2	0	0	Hombre	1.7	0.5	10	0	7	0.1	0	0	0	0	0	1	3.79101	Act. moderada	DESCONOCIDA	37.494	49.1452	23.8	0	Desconocida	De 45 a 65		1.14186
81	3	0	0	Hombre	1.62	0.875	11	1	7		0	0	0	0	0	1	3.97545	Act. moderada	DESCONOCIDA	37.494	49.1452	33.0667	0	Desconocida	De 45 a 65		1.12818
81	4	0	0	Hombre	2.91	0.375	6	0	9	0.18	8	0	0	0	0	0	3.45577	Act. moderada	DESCONOCIDA	37.494	49.1452	43.1667	0	Desconocida	De 45 a 65		1.30609
81	5	0	0	Hombre	3.5	1.25	4	1	1	0.1	2	0	1	0	1	0	2.114	Remision	DESCONOCIDA	37.494	49.1452	81.3	0	Desconocida	De 45 a 65		1.36778
82	1	1	0	Hombre		0.75	1	0	50	17.72	0	0	0	0	0	0	3.77442	Act. moderada	OTRAS		50.3644	1.03333	0		De 45 a 65
82	2	1	0	Hombre															OTRAS		50.3644		0		De 45 a 65
82	3	1	0	Hombre															OTRAS		50.3644		0		De 45 a 65
82	4	1	0	Hombre															OTRAS		50.3644		0		De 45 a 65
82	5	1	0	Hombre															OTRAS		50.3644		0		De 45 a 65
83	1	0	1	Hombre		0	0	1	38	0.68	0	0	1	0	0	0	3.26031	Act. moderada	AR		69.4795	5.8	1	AR	Mayor de 65
83	2	0	1	Hombre															AR		69.4795		1	AR	Mayor de 65
83	3	0	1	Hombre		0	0	1	52	1	0	0	1	0	0	0	3.45187	Act. moderada	AR		69.4795	23.7667	1	AR	Mayor de 65
83	4	0	1	Hombre		0	1	2	42	1.25	0	0	1	0	0	0	3.85235	Act. moderada	AR		69.4795	32.2667	1	AR	Mayor de 65
83	5	0	1	Hombre		0	0	0	42	1.1	0	0	1	0	1	0	2.77037	Act. baja	AR		69.4795	69.9	1	AR	Mayor de 65
84	1	0	0	Mujer		0.75	2	2	30	0.59	0	0	0	0	0	0	3.91878	Act. moderada	DESCONOCIDA	34.049	55.3479	4.8	0	Desconocida	De 45 a 65
84	2	0	0	Mujer		0.875	0	0	26	0.65	0	0	0	0	0	0	3.68067	Act. moderada	DESCONOCIDA	34.049	55.3479	10.6333	0	Desconocida	De 45 a 65
84	3	0	0	Mujer															DESCONOCIDA	34.049	55.3479		0	Desconocida	De 45 a 65
84	4	0	0	Mujer		0.675	2	2	19	0.56	0	0	0	0	0	0	4.27105	Act. moderada	DESCONOCIDA	34.049	55.3479	31.1667	0	Desconocida	De 45 a 65
84	5	0	0	Mujer		0.875	0	0	26	0.4	0	0	0	0	0	0	3.17667	Act. baja	DESCONOCIDA	34.049	55.3479	75.8333	0	Desconocida	De 45 a 65
85	1	0	0	Mujer		1.75	11	6	76	22	0	0	0	0	0	0	6.65268	Act. alta	DESCONOCIDA		20.126	10	0	Desconocida	Menor de 45
85	2	0	0	Mujer		0	4	3	16	0.11	0	0	0	0	1	0	3.69979	Act. moderada	DESCONOCIDA		20.126	16.3333	0	Desconocida	Menor de 45
85	3	0	0	Mujer		0.375	2	4	10	0.1	0	0	0	0	1	0	3.45377	Act. moderada	DESCONOCIDA		20.126	20.5	0	Desconocida	Menor de 45
85	4	0	0	Mujer		0.125	0	0	9	0.1	0	0	0	0	1	0	1.60806	Remision	DESCONOCIDA		20.126	35	0	Desconocida	Menor de 45
85	5	0	0	Mujer															DESCONOCIDA		20.126		0	Desconocida	Menor de 45
86	1	2	1	Mujer		0.625	4	0	16		0	0	0	0	0	0	3.73281	Act. moderada	OTRAS	20.061	27.7589	7.06667	0		Menor de 45
86	2	2	1	Mujer		0.875	2	0	17	0.15	0	0	0	0	1	0	3.12521	Act. baja	OTRAS	20.061	27.7589	12.9	0		Menor de 45
86	3	2	1	Mujer															OTRAS	20.061	27.7589		0		Menor de 45
86	4	2	1	Mujer		0.75	0	0	17	0.1	0	0	0	0	0	0	2.34725	Remision	OTRAS	20.061	27.7589	29.4	0		Menor de 45
86	5	2	1	Mujer															OTRAS	20.061	27.7589		0		Menor de 45
87	1	1	1	Hombre		2.125	10	11	77	23.7	0	0	0	0	0	0	6.86019	Act. alta	AR	30.0914	61.2411	3.16667	0	AR	De 45 a 65
87	2	1	1	Hombre	2.78	0.75	4	2	15	0.1	8	0	1	0	0	0	3.70562	Act. moderada	AR	30.0914	61.2411	9.96667	0	AR	De 45 a 65		1.29125
87	3	1	1	Hombre		0.625	2	2	8	0.15	4	0	1	0	0	0	3.11955	Act. baja	AR	30.0914	61.2411	15.8	0	AR	De 45 a 65
87	4	1	1	Hombre	1.76	1.375	2	0	41	0.87	1	0	0	1	0	0	4.30146	Act. moderada	AR	30.0914	61.2411	27.3667	0	AR	De 45 a 65		1.1518
87	5	1	1	Hombre	3.6	1.125	1	9	19	0.2	0	0	1	1	0	0	4.04911	Act. moderada	AR	30.0914	61.2411	64.5667	0	AR	De 45 a 65		1.37745
88	1	0	0	Mujer		0.5	12	11	51	0.34	0	0	0	0	0	0	6.51683	Act. alta	CONECTIVOPATIA	19.3337	17.6137	12.4667	0		Menor de 45
88	2	0	0	Mujer															CONECTIVOPATIA	19.3337	17.6137		0		Menor de 45
88	3	0	0	Mujer															CONECTIVOPATIA	19.3337	17.6137		0		Menor de 45
88	4	0	0	Mujer															CONECTIVOPATIA	19.3337	17.6137		0		Menor de 45
88	5	0	0	Mujer															CONECTIVOPATIA	19.3337	17.6137		0		Menor de 45
89	1	2	0	Mujer		0.125	4	1	10	0.23	0	0	0	0	0	0	3.68381	Act. moderada	ESPONDILOARTROPATIA	26.7578	42.2411	6.5	0		Menor de 45
89	2	2	0	Mujer		0.5	12	5	1	0.27	0	0	0	0	0	1	3.196	Act. baja	ESPONDILOARTROPATIA	26.7578	42.2411	12.5667	0		Menor de 45
89	3	2	0	Mujer		0.125	7	0	6	0.28	0	0	0	0	0	1	3.08585	Act. baja	ESPONDILOARTROPATIA	26.7578	42.2411	18.8667	0		Menor de 45
89	4	2	0	Mujer		0	3	0	7	0.2	0	0	0	0	0	1	2.64009	Act. baja	ESPONDILOARTROPATIA	26.7578	42.2411	32.8667	0		Menor de 45
89	5	2	0	Mujer															ESPONDILOARTROPATIA	26.7578	42.2411		0		Menor de 45
90	1	0	0	Mujer		1.625	4	10	78	0.73	0	0	0	0	0	0	5.62913	Act. alta	OTRAS	26.0262	34.411	1.93333	0		Menor de 45
90	2	0	0	Mujer		0	0	0	0	0.2	0	0	0	0	0	0			OTRAS	26.0262	34.411	6.5	0		Menor de 45
90	3	0	0	Mujer															OTRAS	26.0262	34.411		0		Menor de 45
90	4	0	0	Mujer															OTRAS	26.0262	34.411		0		Menor de 45
90	5	0	0	Mujer															OTRAS	26.0262	34.411		0		Menor de 45
91	1	0	0	Mujer		0.875	13	7	25	0.38	0	0	0	0	0	0	6.41313	Act. alta	ESPONDILOARTROPATIA	23.4639	38.5973	4.7	0		Menor de 45
91	2	0	0	Mujer															ESPONDILOARTROPATIA	23.4639	38.5973		0		Menor de 45
91	3	0	0	Mujer															ESPONDILOARTROPATIA	23.4639	38.5973		0		Menor de 45
91	4	0	0	Mujer															ESPONDILOARTROPATIA	23.4639	38.5973		0		Menor de 45
91	5	0	0	Mujer															ESPONDILOARTROPATIA	23.4639	38.5973		0		Menor de 45
92	1		1	Mujer		1	12	10	42	0.5	30	0	0	0	0	0	6.1837	Act. alta	AR		49.8521	6.96667	1	AR	De 45 a 65
92	2		1	Mujer		0	2	0			10	0	0	0	0	0			AR		49.8521	15.3667	1	AR	De 45 a 65
92	3		1	Mujer															AR		49.8521		1	AR	De 45 a 65
92	4		1	Mujer															AR		49.8521		1	AR	De 45 a 65
92	5		1	Mujer															AR		49.8521		1	AR	De 45 a 65
93	1	0	1	Mujer	1.85	1	0	0	46	0.82	0	0	0	0	0	0	2.80605	Act. baja	DESCONOCIDA	33.7149	53.7151	10.9667	0	Desconocida	De 45 a 65		1.16625
93	2	0	1	Mujer	0.81	0.875	0	0	24	0.7	0	0	0	0	0	0	2.35064	Remision	DESCONOCIDA	33.7149	53.7151	16.3333	0	Desconocida	De 45 a 65		0.948683
93	3	0	1	Mujer	0.92	0.875	1	0	23	0.84	0	0	0	0	0	0	2.81085	Act. baja	DESCONOCIDA	33.7149	53.7151	22.8667	0	Desconocida	De 45 a 65		0.97937
93	4	0	1	Mujer	1.54	1	0	0	34		0	0	0	0	0	0	2.65045	Act. baja	DESCONOCIDA	33.7149	53.7151	34.5333	0	Desconocida	De 45 a 65		1.11399
93	5	0	1	Mujer	1.4	0.875	0	0	23	0.4	0	0	0	0	0	0	2.25085	Remision	DESCONOCIDA	33.7149	53.7151	71.1667	0	Desconocida	De 45 a 65		1.08776
94	1	0	1	Mujer		0.875	0	1	30	0.13	2	0	1	0	0	0	3.36084	Act. moderada	AR	31.2438	54.8192	14.0333	1	AR	De 45 a 65
94	2	0	1	Mujer		1.25	0	0	28	0.23	2	0	1	0	0	1	3.24254	Act. moderada	AR	31.2438	54.8192	22.6667	1	AR	De 45 a 65
94	3	0	1	Mujer		0.875	0	0	30	0.3	2	0	1	1	0	0	3.33284	Act. moderada	AR	31.2438	54.8192	30.6	1	AR	De 45 a 65
94	4	0	1	Mujer		0.75	0	0	50	0.62	0	0	1	1	0	0	3.34042	Act. moderada	AR	31.2438	54.8192	40.1333	1	AR	De 45 a 65
94	5	0	1	Mujer		1.125	0	5	40	0.3	0	0	1	1	0	0	4.06231	Act. moderada	AR	31.2438	54.8192	76.7667	1	AR	De 45 a 65
95	1	0	1	Mujer	8.63	1.625	2	4	35	2.49	5	0	0	0	0	0	4.1627	Act. moderada	AR	27.2392	60.5151	6.43333	0	AR	De 45 a 65		1.71397
95	2	0	1	Mujer	6.89	1.375	5	5	68	3.6	5	0	1	0	0	0	5.67195	Act. alta	AR	27.2392	60.5151	11.2333	0	AR	De 45 a 65		1.62015
95	3	0	1	Mujer		1.25	9	5	39	1.9	0	0	1	1	0	0	5.64059	Act. alta	AR	27.2392	60.5151	18.8	0	AR	De 45 a 65
95	4	0	1	Mujer	3.01	1.375	0	0	27	0.5	0	1	1	0	0	0	2.79709	Act. baja	AR	27.2392	60.5151	31.6333	0	AR	De 45 a 65		1.31717
95	5	0	1	Mujer															AR	27.2392	60.5151		0	AR	De 45 a 65
96	1	2	0	Hombre		0.75	1	1	18	0.73	0	0	0	0	1	0	3.54926	Act. moderada	AR	28.7317	50.8959	7.66667	0	AR	De 45 a 65
96	2	2	0	Hombre															AR	28.7317	50.8959		0	AR	De 45 a 65
96	3	2	0	Hombre		0.5	1	0	20		0	0	0	0	1	0	3.21701	Act. moderada	AR	28.7317	50.8959		0	AR	De 45 a 65
96	4	2	0	Hombre		0.375	1	0	22	0.47	0	0	0	0	1	0	3.14373	Act. baja	AR	28.7317	50.8959	30.2667	0	AR	De 45 a 65
96	5	2	0	Hombre		0.375	0	1	17	0.4	0	0	0	0	1	0	2.85125	Act. baja	AR	28.7317	50.8959	69.2333	0	AR	De 45 a 65
97	1	1	0	Mujer		1.625	12	11	24	0.75	0	0	0	0	0	0	5.82119	Act. alta	AR	25.0331	42.8329	4.6	0	AR	Menor de 45
97	2	1	0	Mujer		1.125	6	7	19	0.48	3	0	1	0	0	0	4.95763	Act. moderada	AR	25.0331	42.8329	9.2	0	AR	Menor de 45
97	3	1	0	Mujer		0.625	2	1	14	0.34	0	0	1	0	0	0	3.1713	Act. baja	AR	25.0331	42.8329	15.8	0	AR	Menor de 45
97	4	1	0	Mujer		0.625	2	1	15	0.25	0	0	1	0	0	1	3.30359	Act. moderada	AR	25.0331	42.8329	27.7	0	AR	Menor de 45
97	5	1	0	Mujer		0.75	3	1	11	0.2	0	0	1	0	0	1	3.32048	Act. moderada	AR	25.0331	42.8329	58.5	0	AR	Menor de 45
98	1	0	0	Mujer		0	2	0	12	0.1	0	0	0	0	0	0	2.53139	Remision	ARTROSIS/CONTROL		24.7178	24	0		Menor de 45
98	2	0	0	Mujer															ARTROSIS/CONTROL		24.7178		0		Menor de 45
98	3	0	0	Mujer															ARTROSIS/CONTROL		24.7178		0		Menor de 45
98	4	0	0	Mujer															ARTROSIS/CONTROL		24.7178		0		Menor de 45
98	5	0	0	Mujer															ARTROSIS/CONTROL		24.7178		0		Menor de 45
99	1	0	0	Hombre	1.46	0	0	1	21		0	0	1	0	0	0	2.76117	Act. baja	AR	26.4706	66.3342	4.53333	0	AR	Mayor de 65		1.09923
99	2	0	0	Hombre	1.38	0	1	1	6	0.2	6	0	0	0	0	0	2.36023	Remision	AR	26.4706	66.3342	12.2333	0	AR	Mayor de 65		1.08385
99	3	0	0	Hombre	3.29	0.5	0	0	6	0.3	1	0	0	0	0	0	1.67423	Remision	AR	26.4706	66.3342	18.0667	0	AR	Mayor de 65		1.34679
99	4	0	0	Hombre	2.22	0.5	0	0	7	0.5	0	0	0	0	0	0	1.36214	Remision	AR	26.4706	66.3342	31.1	0	AR	Mayor de 65		1.22064
99	5	0	0	Hombre															AR	26.4706	66.3342		0	AR	Mayor de 65
100	1	0	1	Mujer	14.8	2.125	14	12	21	0.6	0	0	0	0	0	0	6.03644	Act. alta	AR	30.63	50.3589	4.76667	1	AR	De 45 a 65		1.9614
100	2	0	1	Mujer	2.9	0.625	5	4	18	0.1	0	0	1	0	0	0	4.07346	Act. moderada	AR	30.63	50.3589	12.9333	1	AR	De 45 a 65		1.30497
100	3	0	1	Mujer	5.2	1	5	3	22	0.17	0	0	1	0	0	0	4.1249	Act. moderada	AR	30.63	50.3589	17.3667	1	AR	De 45 a 65		1.51008
100	4	0	1	Mujer	7.3	1.5	7	6	20	0.3	0	0	1	0	0	0	5.17449	Act. alta	AR	30.63	50.3589	29.5	1	AR	De 45 a 65		1.64373
100	5	0	1	Mujer	2.2	1	8	6	22	0.1	0	0	1	0	0	0	5.14751	Act. alta	AR	30.63	50.3589	73.9667	1	AR	De 45 a 65		1.21788
101	1	1	0	Hombre	17.56	1.75	2	19	30	3.2	0	0	0	0	0	0	5.26129	Act. alta	DESCONOCIDA	30.4772	70.337	1.7	0	Desconocida	Mayor de 65		2.04706
101	2	1	0	Hombre	2.1	0.5	0	2			0	0	1	0	0	0			DESCONOCIDA	30.4772	70.337	9.16667	0	Desconocida	Mayor de 65		1.2038
101	3	1	0	Hombre	1	0.625	0	0	10	0.5	0	0	1	0	0	0	1.83581	Remision	DESCONOCIDA	30.4772	70.337	15.7	0	Desconocida	Mayor de 65		1
101	4	1	0	Hombre		0	0	0	11		0	0	0	0	0	0	1.67853	Remision	DESCONOCIDA	30.4772	70.337	34.3667	0	Desconocida	Mayor de 65
101	5	1	0	Hombre															DESCONOCIDA	30.4772	70.337		0	Desconocida	Mayor de 65
102	1	0	0	Mujer		1.75	2	2	76		10	0	0	0	0	0	4.90545	Act. moderada	DESCONOCIDA	21.1412	25.4411	4.93333	0	Desconocida	Menor de 45
102	2	0	0	Mujer		0.375	0	0	19	0.54	5	0	1	0	1	0	2.25711	Remision	DESCONOCIDA	21.1412	25.4411	12	0	Desconocida	Menor de 45
102	3	0	0	Mujer		0.375	1	0	9	0.24	1	0	0	0	1	0	2.35006	Remision	DESCONOCIDA	21.1412	25.4411	16.1667	0	Desconocida	Menor de 45
102	4	0	0	Mujer		0.875	3	1			10	0	1	1	1	0			DESCONOCIDA	21.1412	25.4411	27.8667	0	Desconocida	Menor de 45
102	5	0	0	Mujer		1.25	1	2	41	1.4	0	0	0	1	0	0	4.33948	Act. moderada	DESCONOCIDA	21.1412	25.4411	65.0667	0	Desconocida	Menor de 45
103	1	0	0	Mujer	1.22	1.75	17	9		0.1	0	0	0	0	1	0			DESCONOCIDA	29.0006	33.1178	7.03333	0	Desconocida	Menor de 45		1.05097
103	2	0	0	Mujer	1.5	1.25	4	1	8	1.19	5	0	0	0	1	1	3.58361	Act. moderada	DESCONOCIDA	29.0006	33.1178	14.8667	0	Desconocida	Menor de 45		1.10668
103	3	0	0	Mujer	0.96	0.5	3	1	8		5	0	0	0	0	1	3.12556	Act. baja	DESCONOCIDA	29.0006	33.1178	20.3333	0	Desconocida	Menor de 45		0.989846
103	4	0	0	Mujer		0.625	10	6	9	0.3	5	0	0	0	0	1	4.37279	Act. moderada	DESCONOCIDA	29.0006	33.1178	40.8667	0	Desconocida	Menor de 45
103	5	0	0	Mujer	0.83	0	0	0	5	0.3	0	1	0	1	0	0	1.18261	Remision	DESCONOCIDA	29.0006	33.1178	68.1333	0	Desconocida	Menor de 45		0.954486
104	1	0	0	Mujer	9.4	2.37	11	10	12	0.1	0	0	0	0	0	0	5.56018	Act. alta	AR	19.6143	34.337	2.73333	1	AR	Menor de 45		1.75098
104	2	0	0	Mujer	14.6	2	10	3	11	0.1	8	0	1	0	0	0	4.98438	Act. moderada	AR	19.6143	34.337	8.8	1	AR	Menor de 45		1.95474
104	3	0	0	Mujer	1.3	1.5	6	5	16	0.1	3	0	1	0	0	0	4.47063	Act. moderada	AR	19.6143	34.337	14.8667	1	AR	Menor de 45		1.06779
104	4	0	0	Mujer	13.2	1.875	13	6		0.2	5	0	0	0	1	0			AR	19.6143	34.337	29.1	1	AR	Menor de 45		1.90609
104	5	0	0	Mujer	2	0	6	4	20	0.2	5	0	0	0	0	1	4.21073	Act. moderada	AR	19.6143	34.337	61.9333	1	AR	Menor de 45		1.18921
105	1		0	Hombre		0.875	1	1	20	0.92	0	0	0	0	0	0	3.42701	Act. moderada	ESPONDILOARTROPATIA	24.8971	24.9973	24	0		Menor de 45
105	2		0	Hombre															ESPONDILOARTROPATIA	24.8971	24.9973		0		Menor de 45
105	3		0	Hombre															ESPONDILOARTROPATIA	24.8971	24.9973		0		Menor de 45
105	4		0	Hombre															ESPONDILOARTROPATIA	24.8971	24.9973		0		Menor de 45
105	5		0	Hombre															ESPONDILOARTROPATIA	24.8971	24.9973		0		Menor de 45
106	1	0	1	Hombre	16	1.5	7	5	11	0.6	0	0	0	0	0	0	4.48625	Act. moderada	AR	28.8415	79.3151	6.46667	0	AR	Mayor de 65		2
106	2	0	1	Hombre	10.51	1.875	7	5	9	0.9	2	0	1	0	0	0	4.70978	Act. moderada	AR	28.8415	79.3151	12.7667	0	AR	Mayor de 65		1.80053
106	3	0	1	Hombre	8.41	1.75	5	1		0.88	1	0	1	0	0	0			AR	28.8415	79.3151	26.2667	0	AR	Mayor de 65		1.70294
106	4	0	1	Hombre		1.375			9	1.3	2	0	1	0	0	0			AR	28.8415	79.3151	38.1667	0	AR	Mayor de 65
106	5	0	1	Hombre															AR	28.8415	79.3151		0	AR	Mayor de 65
107	1	0	1	Mujer	0.42	0.625	0	4	18	0.47	5	0	1	0	0	0	3.28326	Act. moderada	AR	25.3331	68.1644	24	1	AR	Mayor de 65		0.80503
107	2	0	1	Mujer	0.96	0.375	0	2	17	0.43	4	0	1	0	0	0	2.88323	Act. baja	AR	25.3331	68.1644	35.3	1	AR	Mayor de 65		0.989846
107	3	0	1	Mujer	2.55	1.125	1	3	44	4.52	1	0	1	0	0	0	4.32391	Act. moderada	AR	25.3331	68.1644	40.9	1	AR	Mayor de 65		1.26367
107	4	0	1	Mujer	1.85	1.125	1	1	29	0.6	0	0	1	0	0	0	3.60311	Act. moderada	AR	25.3331	68.1644	55.3667	1	AR	Mayor de 65		1.16625
107	5	0	1	Mujer	1.94	1.5	0	2	7	0.7	4	0	1	0	0	0	2.03812	Remision	AR	25.3331	68.1644	92.4	1	AR	Mayor de 65		1.18019
108	1	2	0	Hombre	0.49	1.5	2	2	11	0.24	5	0	0	0	0	0	3.59447	Act. moderada	AR	31.6032	67.5151	5.46667	0	AR	Mayor de 65		0.83666
108	2	2	0	Hombre	1.5	1.125	0	0	9	0.14	0	0	1	0	0	0	1.81806	Remision	AR	31.6032	67.5151	13.6333	0	AR	Mayor de 65		1.10668
108	3	2	0	Hombre	1.57	0.75	0	1	11	1.06	0	0	1	0	0	0	2.51853	Remision	AR	31.6032	67.5151	18.0667	0	AR	Mayor de 65		1.11937
108	4	2	0	Hombre	1.42	0.75	0	0	10	0.2	0	0	1	0	0	0	2.35381	Remision	AR	31.6032	67.5151	29.5	0	AR	Mayor de 65		1.09162
108	5	2	0	Hombre	2.18	0.875	1	0	10	0.2	0	0	0	0	0	0	2.36781	Remision	AR	31.6032	67.5151	66.3667	0	AR	Mayor de 65		1.21511
109	1	1	0	Mujer		0	10	1	0	1.6	0	0	0	0	0	0			ESPONDILOARTROPATIA		37.8877	0.866667	0		Menor de 45
109	2	1	0	Mujer															ESPONDILOARTROPATIA		37.8877		0		Menor de 45
109	3	1	0	Mujer		0.25	7	1	53	1.37	0	0	1	0	0	0	5.00283	Act. moderada	ESPONDILOARTROPATIA		37.8877	12.3333	0		Menor de 45
109	4	1	0	Mujer															ESPONDILOARTROPATIA		37.8877		0		Menor de 45
109	5	1	0	Mujer															ESPONDILOARTROPATIA		37.8877		0		Menor de 45
110	1	0	0	Mujer		2.125	16	3	28	0.34	0	0	0	0	0	0	6.20552	Act. alta	ESPONDILOARTROPATIA	29.3051	42.2575	2.16667	0		Menor de 45
110	2	0	0	Mujer															ESPONDILOARTROPATIA	29.3051	42.2575		0		Menor de 45
110	3	0	0	Mujer															ESPONDILOARTROPATIA	29.3051	42.2575		0		Menor de 45
110	4	0	0	Mujer															ESPONDILOARTROPATIA	29.3051	42.2575		0		Menor de 45
110	5	0	0	Mujer															ESPONDILOARTROPATIA	29.3051	42.2575		0		Menor de 45
111	1	1	0	Mujer	0.9	0.125	0	2	17	0.2	0	0	0	0	0	0	2.70123	Act. baja	AR	23.6275	49.8575	4.36667	1	AR	De 45 a 65		0.974004
111	2	1	0	Mujer	1.6	0.75	0	2	26	0.2	0	0	0	0	0	0	3.23665	Act. moderada	AR	23.6275	49.8575	10.4333	1	AR	De 45 a 65		1.12468
111	3	1	0	Mujer	5.2	1.5	4	6	42	1	0	0	0	0	1	0	5.26223	Act. alta	AR	23.6275	49.8575	16.7333	1	AR	De 45 a 65		1.51008
111	4	1	0	Mujer	4.1		2	2	21	0.5	0	0	1	0	1	0	3.90711	Act. moderada	AR	23.6275	49.8575	29.1	1	AR	De 45 a 65		1.42297
111	5	1	0	Mujer		1.125	0	0	18	0.1	0	1	1	0	0	0	2.51326	Remision	AR	23.6275	49.8575	65.7	1	AR	De 45 a 65
112	1	0	0	Mujer	1.45	0	0	0	31	0.1	20	0	0	0	0	0	2.40379	Remision	AR	24.2382	67.2301	1.53333	1	AR	Mayor de 65		1.09734
112	2	0	0	Mujer		0	0	0	10	0.1	12	0	1	0	0	0	1.61181	Remision	AR	24.2382	67.2301	7.13333	1	AR	Mayor de 65
112	3	0	0	Mujer		0	0	0	10	0.1	5	0	1	0	0	0	1.96181	Remision	AR	24.2382	67.2301	12.9667	1	AR	Mayor de 65
112	4	0	0	Mujer	2.46	1.5	1	1	34	5	5	0	1	0	0	0	4.00845	Act. moderada	AR	24.2382	67.2301	25.9333	1	AR	Mayor de 65		1.25237
112	5	0	0	Mujer	2.55	0.375	2	1	11	0	5	1	0	1	0	0	2.75049	Act. baja	AR	24.2382	67.2301	67.2333	1	AR	Mayor de 65		1.26367
113	1	0	0	Mujer		0.5	0	0	17	0.1	0	0	0	0	0	0	2.12325	Remision	DESCONOCIDA	24.6097	33.1315	7.2	0	Desconocida	Menor de 45
113	2	0	0	Mujer															DESCONOCIDA	24.6097	33.1315		0	Desconocida	Menor de 45
113	3	0	0	Mujer		0.5	0	0	10	0.1	0	0	0	0	0	0	1.70981	Remision	DESCONOCIDA	24.6097	33.1315	20.7333	0	Desconocida	Menor de 45
113	4	0	0	Mujer		0.375	2	0	15	0.1	0	0	0	0	0	0	2.77159	Act. baja	DESCONOCIDA	24.6097	33.1315	32.8667	0	Desconocida	Menor de 45
113	5	0	0	Mujer															DESCONOCIDA	24.6097	33.1315		0	Desconocida	Menor de 45
114	1	0	0	Mujer		0	2	0	29	0.44	0	0	0	0	0	0	3.28907	Act. moderada	CONECTIVOPATIA	22.5896	24.7397	11.6333	0		Menor de 45
114	2	0	0	Mujer															CONECTIVOPATIA	22.5896	24.7397		0		Menor de 45
114	3	0	0	Mujer		0	0	0	25	0.36	0	0	0	0	0	0	2.25321	Remision	CONECTIVOPATIA	22.5896	24.7397	21.8333	0		Menor de 45
114	4	0	0	Mujer		1.875	2	7	40	0.7	0	0	0	0	0	0	4.64699	Act. moderada	CONECTIVOPATIA	22.5896	24.7397	36.6	0		Menor de 45
114	5	0	0	Mujer															CONECTIVOPATIA	22.5896	24.7397		0		Menor de 45
115	1	0	0	Mujer	0.156	1.125	0	1	13	0.12	0	0	0	0	1	0	2.60746	Act. baja	AR	23.5078	28.1589	4.96667	0	AR	Menor de 45	2	0.628465	6042	1	19.4248
115	2	0	0	Mujer	0.156	0.875	1	5	11	0.17	0	0	0	0	0	0	3.84463	Act. moderada	AR	23.5078	28.1589	13.6	0	AR	Menor de 45	2	0.628465	5783	1	20.9252
115	3	0	0	Mujer	0.156	0.75	1	0	13	0.29	0	0	0	0	0	1	2.91546	Act. baja	AR	23.5078	28.1589	16.5667	0	AR	Menor de 45	2	0.628465	5694	1	27.677
115	4	0	0	Mujer	0.156	1	0	0	11	0.6	0	0	0	0	0	0	1.86053	Remision	AR	23.5078	28.1589	28.5333	0	AR	Menor de 45	2	0.628465	5335	1	24.5398
115	5	0	0	Mujer	0.156	0.75	0	0	9	0.2	0	0	0	0	1	0	1.93006	Remision	AR	23.5078	28.1589	67.4667	0	AR	Menor de 45	2	0.628465
116	1	2	1	Hombre		2.125	0	1	67	16.4	15	0	0	0	0	0	3.32128	Act. moderada	AR	27.7769	46.5589	1.3	1	AR	De 45 a 65
116	2	2	1	Hombre		1.125	0	14	34	3.28	20	0	1	0	0	0	4.00612	Act. moderada	AR	27.7769	46.5589	7.26667	1	AR	De 45 a 65
116	3	2	1	Hombre		0.25	0	4	22	1.06	10	0	1	1	0	0	3.01773	Act. baja	AR	27.7769	46.5589	14.0333	1	AR	De 45 a 65
116	4	2	1	Hombre		0.125	0	5	21	0.4	5	0	1	1	0	0	3.05126	Act. baja	AR	27.7769	46.5589	29.6667	1	AR	De 45 a 65
116	5	2	1	Hombre		0	0	0	10	0.686	5	0	1	0	0	0	1.63981	Remision	AR	27.7769	46.5589	65.0667	1	AR	De 45 a 65
117	1	0	0	Hombre		0.375	2	5	59	6.6	0	0	0	0	0	0	4.60834	Act. moderada	OTRAS	32.0204	52.9342	12.4667	0		De 45 a 65
117	2	0	0	Hombre															OTRAS	32.0204	52.9342		0		De 45 a 65
117	3	0	0	Hombre		0	0	0			0	0	0	0	0	0			OTRAS	32.0204	52.9342	29.2667	0		De 45 a 65
117	4	0	0	Hombre		0	0	0	1	0.1	0	0	0	0	0	0	0	Remision	OTRAS	32.0204	52.9342	44.0667	0		De 45 a 65
117	5	0	0	Hombre															OTRAS	32.0204	52.9342		0		De 45 a 65
118	1	0	1	Hombre		2	1	4	30	12.9	15	0	0	0	0	0	4.41084	Act. moderada	AR	33.3333	66.3342	4.63333	0	AR	Mayor de 65
118	2	0	1	Hombre		1.5	0	2	10	1.03	15	0	1	1	0	0	2.70779	Act. baja	AR	33.3333	66.3342	13.1667	0	AR	Mayor de 65
118	3	0	1	Hombre															AR	33.3333	66.3342		0	AR	Mayor de 65
118	4	0	1	Hombre															AR	33.3333	66.3342		0	AR	Mayor de 65
118	5	0	1	Hombre															AR	33.3333	66.3342		0	AR	Mayor de 65
119	1	2	1	Mujer	86.1	1.75	10	10	31	1.38	14	0	0	0	0	0	6.3201	Act. alta	AR	21.6206	78.4548	8.96667	1	AR	Mayor de 65		3.04615
119	2	2	1	Mujer															AR	21.6206	78.4548		1	AR	Mayor de 65
119	3	2	1	Mujer	2.26	0.375	1	4			8	1	0	1	0	0			AR	21.6206	78.4548	24.7	1	AR	Mayor de 65		1.2261
119	4	2	1	Mujer	0.59	0.625	0	0	15	0.3	0	1	0	1	0	0	2.59564	Remision	AR	21.6206	78.4548	32.5333	1	AR	Mayor de 65		0.876421
119	5	2	1	Mujer															AR	21.6206	78.4548		1	AR	Mayor de 65
120	1	1	0	Hombre			6	5	46	1.61	30	0	0	0	0	0			AR	19.1512	82.8411	4.03333	1	AR	Mayor de 65
120	2	1	0	Hombre															AR	19.1512	82.8411		1	AR	Mayor de 65
120	3	1	0	Hombre															AR	19.1512	82.8411		1	AR	Mayor de 65
120	4	1	0	Hombre															AR	19.1512	82.8411		1	AR	Mayor de 65
120	5	1	0	Hombre															AR	19.1512	82.8411		1	AR	Mayor de 65
121	1	2	0	Mujer	3.71	1.75	2	3	23	2.45	10	0	1	0	0	0	4.22778	Act. moderada	AR	23.9512	46.7479	9.2	1	AR	De 45 a 65		1.38785
121	2	2	0	Mujer	1.64	1	2	2	26	1.68	10	0	0	1	0	0	3.90261	Act. moderada	AR	23.9512	46.7479	16.2	1	AR	De 45 a 65		1.13165
121	3	2	0	Mujer	1.55	0.625	1	2	12	0.92	8	0	0	1	0	0	2.93341	Act. baja	AR	23.9512	46.7479	20.8667	1	AR	De 45 a 65		1.11579
121	4	2	0	Mujer	0.63	0.25	2	1	9	0.2	0	1	0	1	0	0	2.79202	Act. baja	AR	23.9512	46.7479	33.2333	1	AR	De 45 a 65		0.890913
121	5	2	0	Mujer	0.12	0.375	0	0	5		0	1	0	0	0	0	1.16861	Remision	AR	23.9512	46.7479	71.4667	1	AR	De 45 a 65		0.588566
122	1	2	0	Mujer	0.9	1.25	6	4	19	0.13	0	0	0	0	1	0	4.76282	Act. moderada	AR	17.9151	22.2274	8.4	1	AR	Menor de 45		0.974004
122	2	2	0	Mujer	2.61	0.75	2	2	12	0.2	0	0	1	0	1	0	3.47337	Act. moderada	AR	17.9151	22.2274	17.0333	1	AR	Menor de 45		1.27104
122	3	2	0	Mujer	0.26	0	0	0	17	0.25	0	0	1	0	1	0	2.08125	Remision	AR	17.9151	22.2274	23.1	1	AR	Menor de 45		0.714074
122	4	2	0	Mujer		0	0	1	10	0.1	0	0	1	0	1	0	2.04581	Remision	AR	17.9151	22.2274	32.4333	1	AR	Menor de 45
122	5	2	0	Mujer															AR	17.9151	22.2274		1	AR	Menor de 45
123	1	0	1	Mujer	2.95	0	0	5	36	0.63	0	0	0	0	0	0	3.48456	Act. moderada	DESCONOCIDA	23.4337	46.0959	6.36667	0	Desconocida	De 45 a 65		1.31056
123	2	0	1	Mujer	2.19	0	1	1	42	0.47	0	0	0	0	0	0	3.61037	Act. moderada	DESCONOCIDA	23.4337	46.0959	12.4333	0	Desconocida	De 45 a 65		1.2165
123	3	0	1	Mujer	3.37	0	1	2	32	0.68	0	0	0	0	0	0	3.66199	Act. moderada	DESCONOCIDA	23.4337	46.0959	18.0333	0	Desconocida	De 45 a 65		1.3549
123	4	0	1	Mujer		0.25	13	5	21	0.3	0	0	0	0	0	0	5.08437	Act. moderada	DESCONOCIDA	23.4337	46.0959	29.4333	0	Desconocida	De 45 a 65
123	5	0	1	Mujer															DESCONOCIDA	23.4337	46.0959		0	Desconocida	De 45 a 65
124	1	2	0	Mujer		1	1	3	16	5.24	0	0	0	0	0	0	3.79779	Act. moderada	ESPONDILOARTROPATIA	36.2624	53.3534	13.7333	0		De 45 a 65
124	2	2	0	Mujer		0.625	9	3	10	0.74	0	0	0	0	1	1	4.40678	Act. moderada	ESPONDILOARTROPATIA	36.2624	53.3534	20.0333	0		De 45 a 65
124	3	2	0	Mujer		1	5	2	13	0.94	0	0	0	0	0	1	4.05964	Act. moderada	ESPONDILOARTROPATIA	36.2624	53.3534	27.5	0		De 45 a 65
124	4	2	0	Mujer		0.625	0	2	12	0.8	0	0	0	0	0	1	2.87741	Act. baja	ESPONDILOARTROPATIA	36.2624	53.3534	37.5333	0		De 45 a 65
124	5	2	0	Mujer															ESPONDILOARTROPATIA	36.2624	53.3534		0		De 45 a 65
125	1	1	1	Mujer	1.19	0.125	0	4	13	0.64	0	0	0	0	0	0	2.35546	Remision	DESCONOCIDA	33.2265	64.7096	10.6667	0	Desconocida	De 45 a 65		1.04445
125	2	1	1	Mujer															DESCONOCIDA	33.2265	64.7096		0	Desconocida	De 45 a 65
125	3	1	1	Mujer															DESCONOCIDA	33.2265	64.7096		0	Desconocida	De 45 a 65
125	4	1	1	Mujer	0.81	0.5	0	0	13	0.5	0	0	0	0	0	0	1.92146	Remision	DESCONOCIDA	33.2265	64.7096	31.5333	0	Desconocida	De 45 a 65		0.948683
125	5	1	1	Mujer															DESCONOCIDA	33.2265	64.7096		0	Desconocida	De 45 a 65
126	1	0	0	Mujer		0.125	3	0	26	0.3	0	0	0	0	0	0	3.95062	Act. moderada	CONECTIVOPATIA	34.375	62.6822	13.9667	0		De 45 a 65
126	2	0	0	Mujer		0.675	4	3	30	0.99	0	0	0	0	0	0	4.37781	Act. moderada	CONECTIVOPATIA	34.375	62.6822	20.9667	0		De 45 a 65
126	3	0	0	Mujer		0.625	4	0	34	0.61	0	0	0	0	1	0	4.28845	Act. moderada	CONECTIVOPATIA	34.375	62.6822	24.4667	0		De 45 a 65
126	4	0	0	Mujer		0.25	2	0	92	0.1	0	0	0	0	1	0	4.65721	Act. moderada	CONECTIVOPATIA	34.375	62.6822	38	0		De 45 a 65
126	5	0	0	Mujer		0.625	2	1	31	0.1	0	0	0	0	1	0	3.82575	Act. moderada	CONECTIVOPATIA	34.375	62.6822	73	0		De 45 a 65
127	1	1	0	Hombre		0.75	0	1	31	1.68	0	0	0	0	0	0	3.24379	Act. moderada	OTRAS	26.2346	68.9425	1.8	1		Mayor de 65
127	2	1	0	Hombre															OTRAS	26.2346	68.9425		1		Mayor de 65
127	3	1	0	Hombre															OTRAS	26.2346	68.9425		1		Mayor de 65
127	4	1	0	Hombre		0.125	0	1	10	2.5	0	0	0	0	0	0	2.47981	Remision	OTRAS	26.2346	68.9425	24.4333	1		Mayor de 65
127	5	1	0	Hombre															OTRAS	26.2346	68.9425		1		Mayor de 65
128	1	0	1	Hombre	8.69	0	4	6	24	1.81	5	0	0	0	0	0	4.24049	Act. moderada	AR	26.3043	54.989	3.83333	1	AR	De 45 a 65		1.71694
128	2	0	1	Hombre	3.44	0	2	2	11	0.39	3	0	1	0	0	0	3.07647	Act. baja	AR	26.3043	54.989	9.43333	1	AR	De 45 a 65		1.36188
128	3	0	1	Hombre	1.45	0	1	4	19	0.42	0	0	1	0	0	0	3.44711	Act. moderada	AR	26.3043	54.989	15.7333	1	AR	De 45 a 65		1.09734
128	4	0	1	Hombre	0.52	0	0	1	18	0.3	0	0	1	0	0	0	2.65326	Act. baja	AR	26.3043	54.989	27.6333	1	AR	De 45 a 65		0.849182
128	5	0	1	Hombre	0.71	0	0	0	14	0.3	5	0	0	1	0	0	1.97334	Remision	AR	26.3043	54.989	66.7667	1	AR	De 45 a 65		0.917941
129	1	0	1	Mujer		2.125	7	6	49		0	0	0	0	0	0	5.68975	Act. alta	AR		20.6247	4.23333	1	AR	Menor de 45
129	2	0	1	Mujer															AR		20.6247		1	AR	Menor de 45
129	3	0	1	Mujer															AR		20.6247		1	AR	Menor de 45
129	4	0	1	Mujer		2.25	12	9	24		0	0	0	0	0	0	6.02653	Act. alta	AR		20.6247	25.8667	1	AR	Menor de 45
129	5	0	1	Mujer															AR		20.6247		1	AR	Menor de 45
130	1	0	0	Hombre		0.75	0	1	54		15	0	0	0	0	0	3.33829	Act. moderada	OTRAS	29.0466	57.3479	0.6	0		De 45 a 65
130	2	0	0	Hombre		0	0	0	5	0.28	0	0	0	0	0	0	1.12661	Remision	OTRAS	29.0466	57.3479	7.6	0		De 45 a 65
130	3	0	0	Hombre															OTRAS	29.0466	57.3479		0		De 45 a 65
130	4	0	0	Hombre		0	0	0	10	0.3	0	0	0	0	0	0	1.61181	Remision	OTRAS	29.0466	57.3479	26.9667	0		De 45 a 65
130	5	0	0	Hombre															OTRAS	29.0466	57.3479		0		De 45 a 65
131	1	0	0	Mujer	4.98	0.5	2	2	28	1.79	0	0	0	0	0	0	3.85648	Act. moderada	AR	24.4352	64.0329	7.2	0	AR	De 45 a 65		1.49385
131	2	0	0	Mujer	5.64	0.875	1	0		2	0	0	1	0	0	0			AR	24.4352	64.0329	13	0	AR	De 45 a 65		1.54106
131	3	0	0	Mujer	2.4	0.625	1	1	25	1.38	0	0	1	0	0	0	3.75121	Act. moderada	AR	24.4352	64.0329	21.6667	0	AR	De 45 a 65		1.24467
131	4	0	0	Mujer	4.09	0.5	1	1	33	2.1	0	0	1	0	0	0	3.74956	Act. moderada	AR	24.4352	64.0329	33.8	0	AR	De 45 a 65		1.4221
131	5	0	0	Mujer															AR	24.4352	64.0329		0	AR	De 45 a 65
132	1	0	1	Mujer	5.3	1.375	9	9	22	0.29	0	0	0	0	0	0	5.78973	Act. alta	AR	24.1115	25.0137	7.66667	1	AR	Menor de 45	2	1.51729	5952	4	11.605
132	2	0	1	Mujer	6.22	0.65	4	7	8		5	0	1	0	0	0	3.86242	Act. moderada	AR	24.1115	25.0137	13.0333	1	AR	Menor de 45	2	1.57924	5791	4	3.5387
132	3	0	1	Mujer	0.74	0.875	3	4	13	0.46	5	0	1	0	0	0	3.70341	Act. moderada	AR	24.1115	25.0137	20.7333	1	AR	Menor de 45	2	0.927487
132	4	0	1	Mujer	0.07	0.25	0	1	9	0.1	1	0	1	0	0	0	2.09806	Remision	AR	24.1115	25.0137	33.6667	1	AR	Menor de 45	2	0.514369	5172	4	4.869
132	5	0	1	Mujer	0.65	0.125	0	0	8	0.4	0	1	1	0	0	0	1.58161	Remision	AR	24.1115	25.0137	69.8667	1	AR	Menor de 45	2	0.897901
133	1	2	0	Hombre		0.75	1	1	14	0.72	0	0	1	0	0	0	2.93934	Act. baja	ESPONDILOARTROPATIA	36.3322	62.7507	7.66667	0		De 45 a 65
133	2	2	0	Hombre		0.75	1	2	12	0.74	0	0	0	0	0	1	3.24141	Act. moderada	ESPONDILOARTROPATIA	36.3322	62.7507	12.5667	0		De 45 a 65
133	3	2	0	Hombre															ESPONDILOARTROPATIA	36.3322	62.7507		0		De 45 a 65
133	4	2	0	Hombre		1.375	0	0		0.5	0	0	0	0	0	1			ESPONDILOARTROPATIA	36.3322	62.7507	33.5	0		De 45 a 65
133	5	2	0	Hombre															ESPONDILOARTROPATIA	36.3322	62.7507		0		De 45 a 65
134	1	1	0	Mujer		0.875	2	1	18	0.44	0	0	0	0	0	0	3.82322	Act. moderada	CONECTIVOPATIA	20.0796	37.0247	3.6	0		Menor de 45
134	2	1	0	Mujer		0	6	0	8		0	0	0	0	0	1	3.03732	Act. baja	CONECTIVOPATIA	20.0796	37.0247	8.5	0		Menor de 45
134	3	1	0	Mujer		0	4	1	11	0.1	0	0	0	0	0	1	3.07853	Act. baja	CONECTIVOPATIA	20.0796	37.0247	15.0333	0		Menor de 45
134	4	1	0	Mujer		0	3	1	16		0	0	0	0	0	1	3.52676	Act. moderada	CONECTIVOPATIA	20.0796	37.0247	27.9667	0		Menor de 45
134	5	1	0	Mujer															CONECTIVOPATIA	20.0796	37.0247		0		Menor de 45
135	1	2	0	Mujer		3	15	14	84	31.6	0	0	0	0	0	0	7.00411	Act. alta	OTRAS	38.6719	50.5452	0.166667	0		De 45 a 65
135	2	2	0	Mujer															OTRAS	38.6719	50.5452		0		De 45 a 65
135	3	2	0	Mujer		0	0	0	9	0.2	0	0	0	0	0	0	1.53806	Remision	OTRAS	38.6719	50.5452	13	0		De 45 a 65
135	4	2	0	Mujer		0	3	0	8	0.1	0	0	0	0	0	0	2.42556	Remision	OTRAS	38.6719	50.5452	25.7667	0		De 45 a 65
135	5	2	0	Mujer															OTRAS	38.6719	50.5452		0		De 45 a 65
136	1	0	0	Mujer	1.38	0.5	4	1	37	0.93	0	0	0	0	0	0	4.58564	Act. moderada	AR	37.7508	45.4301	9.86667	0	AR	De 45 a 65		1.08385
136	2	0	0	Mujer	2.38	0.75	5	0	30	1.02	5	0	1	0	0	0	4.26304	Act. moderada	AR	37.7508	45.4301	16.3667	0	AR	De 45 a 65		1.24206
136	3	0	0	Mujer	1.3	0.875	6	0	38	1.04	2	0	1	0	0	0	4.61802	Act. moderada	AR	37.7508	45.4301	22.2333	0	AR	De 45 a 65		1.06779
136	4	0	0	Mujer	1.92	1.125	3	1	29	0.3	0	0	1	1	0	0	4.18106	Act. moderada	AR	37.7508	45.4301	35.3	0	AR	De 45 a 65		1.17713
136	5	0	0	Mujer	4.27	0.875	7	3	56	1.4	0	0	1	1	0	0	5.61034	Act. alta	AR	37.7508	45.4301	73.6667	0	AR	De 45 a 65		1.4375
137	1	0	0	Hombre		0	0	0	1	0.82	5	0	0	0	0	0	0	Remision	OTRAS	22.929	77.6959	9.06667	0		Mayor de 65
137	2	0	0	Hombre		0	0	2	1	0.17	0	0	0	0	0	0	0.39598	Remision	OTRAS	22.929	77.6959	12.3333	0		Mayor de 65
137	3	0	0	Hombre		0	0	1	9	0.78	0	0	0	0	0	0	1.81806	Remision	OTRAS	22.929	77.6959	22.1333	0		Mayor de 65
137	4	0	0	Hombre		0	0	2	5	0.4	0	0	0	0	0	0	1.52259	Remision	OTRAS	22.929	77.6959	34.2667	0		Mayor de 65
137	5	0	0	Hombre															OTRAS	22.929	77.6959		0		Mayor de 65
138	1	0	1	Mujer		1.75	1	0	29	0.7	0	0	0	0	0	0	3.50511	Act. moderada	OTRAS		59.9479	5.06667	0		De 45 a 65
138	2	0	1	Mujer		1.25	2	0		0.59	0	0	0	0	0	0			OTRAS		59.9479	12.3	0		De 45 a 65
138	3	0	1	Mujer															OTRAS		59.9479		0		De 45 a 65
138	4	0	1	Mujer		0.25	0	0			0	0	0	0	0	0			OTRAS		59.9479	37.0333	0		De 45 a 65
138	5	0	1	Mujer															OTRAS		59.9479		0		De 45 a 65
139	1		0	Mujer		1.65	0	7	33	1.49	0	0	0	0	0	0	3.80437	Act. moderada	AR	21.6713	37.3397	4.5	1	AR	Menor de 45
139	2		0	Mujer															AR	21.6713	37.3397		1	AR	Menor de 45
139	3		0	Mujer															AR	21.6713	37.3397		1	AR	Menor de 45
139	4		0	Mujer															AR	21.6713	37.3397		1	AR	Menor de 45
139	5		0	Mujer															AR	21.6713	37.3397		1	AR	Menor de 45
140	1	0	0	Hombre	4.27	0.375	2	3	11	1.14	0	0	0	0	0	0	3.34746	Act. moderada	DESCONOCIDA	29.9247	40.8849	3.1	0	Desconocida	Menor de 45		1.4375
140	2	0	0	Hombre	2.18	0.125	2	3	9	0.36	0	0	1	0	0	1	3.12299	Act. baja	DESCONOCIDA	29.9247	40.8849	10.3333	0	Desconocida	Menor de 45		1.21511
140	3	0	0	Hombre	2.77	0	2	4	8	0.47	0	0	1	0	0	1	3.25557	Act. moderada	DESCONOCIDA	29.9247	40.8849	17.6667	0	Desconocida	Menor de 45		1.29009
140	4	0	0	Hombre		0	0	3	7	0.4	0	0	0	0	0	1	1.84711	Remision	DESCONOCIDA	29.9247	40.8849	27.6	0	Desconocida	Menor de 45
140	5	0	0	Hombre	18.14	0.5	2	5	15	1.1	0	0	0	0	0	0	3.81769	Act. moderada	DESCONOCIDA	29.9247	40.8849	69.7	0	Desconocida	Menor de 45		2.06376
141	1		0	Hombre		0	0	0	14	0.27	0	0	0	0	0	0	1.84734	Remision	ESPONDILOARTROPATIA	20.679	32.337	3.73333	0		Menor de 45
141	2		0	Hombre															ESPONDILOARTROPATIA	20.679	32.337		0		Menor de 45
141	3		0	Hombre															ESPONDILOARTROPATIA	20.679	32.337		0		Menor de 45
141	4		0	Hombre															ESPONDILOARTROPATIA	20.679	32.337		0		Menor de 45
141	5		0	Hombre															ESPONDILOARTROPATIA	20.679	32.337		0		Menor de 45
142	1	1	1	Mujer	26.8	1.125	17	16	46	1.2	0	0	0	0	0	0	6.72499	Act. alta	AR	23.9	45.3096	2.7	1	AR	De 45 a 65		2.27527
142	2	1	1	Mujer	7.8	0.125	1	3	9	0.1	2	0	1	0	0	0	2.69503	Act. baja	AR	23.9	45.3096	9	1	AR	De 45 a 65		1.67118
142	3	1	1	Mujer	2.8	0	0	2	19	0.6	1	0	1	0	0	0	2.55509	Remision	AR	23.9	45.3096	14.6	1	AR	De 45 a 65		1.29357
142	4	1	1	Mujer	1.9	0	0	3	19	1.2	0	0	1	0	0	0	2.64408	Act. baja	AR	23.9	45.3096	26.7333	1	AR	De 45 a 65		1.17405
142	5	1	1	Mujer	5	0	0	0	30		0	0	1	1	0	0	2.43684	Remision	AR	23.9	45.3096	65.8	1	AR	De 45 a 65		1.49535
143	1	1	1	Mujer	1.84	1.375	8	1	12	0.21	0	0	0	0	0	0	4.09335	Act. moderada	DESCONOCIDA	30.8984	53.5863	2.93333	1	Desconocida	De 45 a 65		1.16467
143	2	1	1	Mujer	2.7	1.125	10	2	13	0.1	0	0	0	0	1	0	4.55032	Act. moderada	DESCONOCIDA	30.8984	53.5863	9.7	1	Desconocida	De 45 a 65		1.28186
143	3	1	1	Mujer	2.22	1.875	12	0	6	0.1	0	0	1	0	1	0	3.76813	Act. moderada	DESCONOCIDA	30.8984	53.5863	15.3	1	Desconocida	De 45 a 65		1.22064
143	4	1	1	Mujer	1.01	1.25	9	1	8	0.2	0	0	0	0	0	0	3.84961	Act. moderada	DESCONOCIDA	30.8984	53.5863	29.3	1	Desconocida	De 45 a 65		1.00249
143	5	1	1	Mujer															DESCONOCIDA	30.8984	53.5863		1	Desconocida	De 45 a 65
144	1	0	0	Mujer	2.54	1.75	4	3	45	2.4	10	0	0	0	0	0	5.16564	Act. alta	AR	23.1385	72.2685	8.6	0	AR	Mayor de 65		1.26243
144	2	0	0	Mujer	2.29	1	2	2	25	0.3	2	0	1	0	0	0	3.91715	Act. moderada	AR	23.1385	72.2685	13.9667	0	AR	Mayor de 65		1.23015
144	3	0	0	Mujer		1.375	14	4	30	0.1	0	0	1	0	0	0	5.80617	Act. alta	AR	23.1385	72.2685	20.2667	0	AR	Mayor de 65
144	4	0	0	Mujer	4.18	1.5	6	3	25	0.3	0	0	1	0	0	0	5.1879	Act. alta	AR	23.1385	72.2685	32.1667	0	AR	Mayor de 65		1.42986
144	5	0	0	Mujer															AR	23.1385	72.2685		0	AR	Mayor de 65
145	1		0	Mujer		2.625	10	7	38	2.84	0	0	0	0	0	0	6.318	Act. alta	OTRAS	25.711	38.863	1.13333	0		Menor de 45
145	2		0	Mujer		0.875	0	1	11	0.37	0	0	0	0	0	0	2.23853	Remision	OTRAS	25.711	38.863	8.6	0		Menor de 45
145	3		0	Mujer		0.625	2	0	20	0.7	0	0	0	0	0	0	3.00097	Act. baja	OTRAS	25.711	38.863	18.7333	0		Menor de 45
145	4		0	Mujer															OTRAS	25.711	38.863		0		Menor de 45
145	5		0	Mujer															OTRAS	25.711	38.863		0		Menor de 45
146	1	0	0	Mujer		2.875	17	9	90	13.9	0	0	0	0	0	0	7.55881	Act. alta	OTRAS	29.3444	26.7534	0.366667	0		Menor de 45
146	2	0	0	Mujer															OTRAS	29.3444	26.7534		0		Menor de 45
146	3	0	0	Mujer															OTRAS	29.3444	26.7534		0		Menor de 45
146	4	0	0	Mujer		0	0	0	25	0.7	0	0	0	0	0	0	2.25321	Remision	OTRAS	29.3444	26.7534	22.2667	0		Menor de 45
146	5	0	0	Mujer															OTRAS	29.3444	26.7534		0		Menor de 45
147	1	0	1	Mujer	16.7	2.625	20	19	81	12.2	20	0	0	0	0	0	7.739	Act. alta	AR	26.4072	79.2247	6.6	0	AR	Mayor de 65		2.02152
147	2	0	1	Mujer	3.7	1.375	5	2	22	0.36	10	0	1	1	0	0	4.25991	Act. moderada	AR	26.4072	79.2247	13.2333	0	AR	Mayor de 65		1.38692
147	3	0	1	Mujer	1.4	1.75	8	7	39	1.3	8	0	1	1	0	0	5.25322	Act. alta	AR	26.4072	79.2247	18.6	0	AR	Mayor de 65		1.08776
147	4	0	1	Mujer	10	1.625	6	4	32	1.1	5	0	1	1	0	0	4.73573	Act. moderada	AR	26.4072	79.2247	29.6667	0	AR	Mayor de 65		1.77828
147	5	0	1	Mujer	6.4	0.75	1	1	30	0.9	5	0	1	1	0	0	3.40284	Act. moderada	AR	26.4072	79.2247	64.9	0	AR	Mayor de 65		1.59054
148	1	2	0	Hombre		0	0	0	9	0.34	12	0	0	0	0	0	1.83206	Remision	OTRAS	26.3656	67.0082	6.93333	0		Mayor de 65
148	2	2	0	Hombre		0	0	0	6	0.87	9	0	0	0	0	0	1.28223	Remision	OTRAS	26.3656	67.0082	12.7667	0		Mayor de 65
148	3	2	0	Hombre		0	0	0	10	0.62	4	0	0	0	0	0	1.61181	Remision	OTRAS	26.3656	67.0082	18.7667	0		Mayor de 65
148	4	2	0	Hombre		0.625	0	0	26		0	0	0	0	0	0	2.92467	Act. baja	OTRAS	26.3656	67.0082	32.5333	0		Mayor de 65
148	5	2	0	Hombre															OTRAS	26.3656	67.0082		0		Mayor de 65
149	1	2	0	Mujer	37.58	0.125	6	4	11	0.11	0	0	0	0	1	0	3.83424	Act. moderada	AR	21.7784	26.7205	5.6	0	AR	Menor de 45		2.47593
149	2	2	0	Mujer	1.07	0.875	7	2	20	0.2	0	0	1	0	0	0	4.64661	Act. moderada	AR	21.7784	26.7205	11.6667	0	AR	Menor de 45		1.01706
149	3	2	0	Mujer	1.3	1.25	8	5	19	0.1	0	0	1	0	0	0	5.19513	Act. alta	AR	21.7784	26.7205	17.7333	0	AR	Menor de 45		1.06779
149	4	2	0	Mujer	1.6	0.75	0	1	12	0.5	0	0	1	1	0	0	2.36943	Remision	AR	21.7784	26.7205	29.8667	0	AR	Menor de 45		1.12468
149	5	2	0	Mujer															AR	21.7784	26.7205		0	AR	Menor de 45
150	1	2	1	Mujer		0.875	2	2		2.26	0	0	0	0	0	0			OTRAS	35.3544	38.3699	19.8	0		Menor de 45
150	2	2	1	Mujer		0.375	3	0		1.12	0	0	0	0	0	0			OTRAS	35.3544	38.3699	25.8667	0		Menor de 45
150	3	2	1	Mujer		0.5	0	0	8	0.64	0	0	0	0	0	0	1.59561	Remision	OTRAS	35.3544	38.3699	31.9	0		Menor de 45
150	4	2	1	Mujer		0.375	2	0	14	0.82	0	0	0	0	0	0	2.7793	Act. baja	OTRAS	35.3544	38.3699	44.5333	0		Menor de 45
150	5	2	1	Mujer															OTRAS	35.3544	38.3699		0		Menor de 45
151	1	1	0	Hombre		0.375	6	4	1	3.13	0	0	0	0	0	0	2.35171	Remision	OTRAS	24.2215	42.1562	5.6	0		Menor de 45
151	2	1	0	Hombre															OTRAS	24.2215	42.1562		0		Menor de 45
151	3	1	0	Hombre															OTRAS	24.2215	42.1562		0		Menor de 45
151	4	1	0	Hombre															OTRAS	24.2215	42.1562		0		Menor de 45
151	5	1	0	Hombre															OTRAS	24.2215	42.1562		0		Menor de 45
152	1	1	0	Mujer	8.18	0.5	1	3	28	0.16	0	0	0	0	0	0	3.53152	Act. moderada	AR	19.1953	39.1726	3	1	AR	Menor de 45		1.69117
152	2	1	0	Mujer	0.29	0	0	1	17	0.16	0	0	1	0	0	0	2.26325	Remision	AR	19.1953	39.1726	8.7	1	AR	Menor de 45		0.733837
152	3	1	0	Mujer		0	0	0		0.1	0	0	1	0	0	0			AR	19.1953	39.1726	15.1	1	AR	Menor de 45
152	4	1	0	Mujer	0.156	0	0	2	19	0.1	0	0	1	0	0	0	2.61109	Act. baja	AR	19.1953	39.1726	28.3333	1	AR	Menor de 45		0.628465
152	5	1	0	Mujer	2.44	0	0	1	18	0.1	0	0	1	0	0	0	2.30326	Remision	AR	19.1953	39.1726	67.1	1	AR	Menor de 45		1.24982
153	1		0	Mujer	9.52	2	15	11	31	0.71	0	0	0	0	0	0	6.27132	Act. alta	AR	29.0073	73.9096	2.23333	0	AR	Mayor de 65		1.75654
153	2		0	Mujer	0.44	1	5	1	12	0.2	0	0	0	0	0	0	3.97163	Act. moderada	AR	29.0073	73.9096	11.1	0	AR	Mayor de 65		0.814448
153	3		0	Mujer		1.125	11	0	13	0.2	0	0	0	0	1	0	4.22677	Act. moderada	AR	29.0073	73.9096	16.7	0	AR	Mayor de 65
153	4		0	Mujer		0.75	5	3	13	0.2	0	0	0	0	1	0	4.65264	Act. moderada	AR	29.0073	73.9096	26.6	0	AR	Mayor de 65
153	5		0	Mujer		0.875	7	0	18	0.1	0	0	0	0	0	0	4.55488	Act. moderada	AR	29.0073	73.9096	73.7667	0	AR	Mayor de 65
154	1	2	1	Hombre	0.74		1	3	24	0.7	0	0	0	0	0	0	3.82961	Act. moderada	AR	26.4721	69.6767	5.43333	1	AR	Mayor de 65		0.927487
154	2	2	1	Hombre		0	0	2	18	0.48	1	0	1	0	0	0	2.90924	Act. baja	AR	26.4721	69.6767	13.8	1	AR	Mayor de 65
154	3	2	1	Hombre	0.8	0	0	0	12	0.3	1	0	1	0	0	0	2.28543	Remision	AR	26.4721	69.6767	18.1	1	AR	Mayor de 65		0.945742
154	4	2	1	Hombre	1.3	0	0	0	12	0.7	0	0	1	0	0	0	2.43943	Remision	AR	26.4721	69.6767	30.2333	1	AR	Mayor de 65		1.06779
154	5	2	1	Hombre	5.55	0.125	1	0	21	0.1	0	0	1	1	0	0	3.11117	Act. baja	AR	26.4721	69.6767	69.7667	1	AR	Mayor de 65		1.53488
155	1	0	0	Mujer	1.8	0.5	5	1	7	0.1	0	0	0	0	1	0	3.17434	Act. baja	AR	20.7756	26.4082	0.7	0	AR	Menor de 45		1.15829
155	2	0	0	Mujer															AR	20.7756	26.4082		0	AR	Menor de 45
155	3	0	0	Mujer	0.53	0.625	5	1	8	0.1	0	0	1	0	1	0	3.78581	Act. moderada	AR	20.7756	26.4082	12.1333	0	AR	Menor de 45		0.853236
155	4	0	0	Mujer	0.75	0	3	4	12	0.1	0	0	1	0	1	0	3.40938	Act. moderada	AR	20.7756	26.4082	35.5	0	AR	Menor de 45		0.930605
155	5	0	0	Mujer															AR	20.7756	26.4082		0	AR	Menor de 45
156	1	0	0	Mujer			0	1	34	1.09	0	0	0	0	0	0	3.58845	Act. moderada	ESPONDILOARTROPATIA	27.6638	19.9288	4.03333	0		Menor de 45
156	2	0	0	Mujer															ESPONDILOARTROPATIA	27.6638	19.9288		0		Menor de 45
156	3	0	0	Mujer															ESPONDILOARTROPATIA	27.6638	19.9288		0		Menor de 45
156	4	0	0	Mujer															ESPONDILOARTROPATIA	27.6638	19.9288		0		Menor de 45
156	5	0	0	Mujer															ESPONDILOARTROPATIA	27.6638	19.9288		0		Menor de 45
157	1	1	0	Mujer		1	6	1		0.6	0	0	0	0	0	0			ESPONDILOARTROPATIA	20.8493	28.4712	4.26667	0		Menor de 45
157	2	1	0	Mujer															ESPONDILOARTROPATIA	20.8493	28.4712		0		Menor de 45
157	3	1	0	Mujer															ESPONDILOARTROPATIA	20.8493	28.4712		0		Menor de 45
157	4	1	0	Mujer		0.625	0	0	15	0.1	0	0	0	0	0	1	2.16164	Remision	ESPONDILOARTROPATIA	20.8493	28.4712	28.6	0		Menor de 45
157	5	1	0	Mujer															ESPONDILOARTROPATIA	20.8493	28.4712		0		Menor de 45
158	1	2	1	Mujer		1.25	3	4	58	1.25	0	0	0	0	0	0	5.22626	Act. alta	OTRAS	19.9755	42.0055	2.5	0		Menor de 45
158	2	2	1	Mujer		0	0	0	15	0.43	0	0	0	0	0	0	1.97964	Remision	OTRAS	19.9755	42.0055	8.33333	0		Menor de 45
158	3	2	1	Mujer		0	0	0	21	1.8	0	0	0	0	0	0	2.21517	Remision	OTRAS	19.9755	42.0055	16.0333	0		Menor de 45
158	4	2	1	Mujer		0	0	0	6	0.2	0	0	0	0	0	0	1.25423	Remision	OTRAS	19.9755	42.0055	27.9333	0		Menor de 45
158	5	2	1	Mujer															OTRAS	19.9755	42.0055		0		Menor de 45
159	1	0	0	Mujer		0.125	0	1	14	0.35	0	0	0	0	0	0	2.22534	Remision	OTRAS	24.0346	34.6521	1	0		Menor de 45
159	2	0	0	Mujer		0.125	0	0	10	0.49	0	0	0	0	0	0	1.61181	Remision	OTRAS	24.0346	34.6521	7.4	0		Menor de 45
159	3	0	0	Mujer															OTRAS	24.0346	34.6521		0		Menor de 45
159	4	0	0	Mujer		0	0	0	11	0.6	0	0	0	0	0	0	1.67853	Remision	OTRAS	24.0346	34.6521	30.5333	0		Menor de 45
159	5	0	0	Mujer															OTRAS	24.0346	34.6521		0		Menor de 45
160	1	2	0	Mujer		0.875	3	1	4	0.1	0	0	0	0	0	0	2.57035	Remision	DESCONOCIDA	32.0461	26.1699	7.83333	0	Desconocida	Menor de 45
160	2	2	0	Mujer															DESCONOCIDA	32.0461	26.1699		0	Desconocida	Menor de 45
160	3	2	0	Mujer															DESCONOCIDA	32.0461	26.1699		0	Desconocida	Menor de 45
160	4	2	0	Mujer		0.625	0	0	9	0.5	0	0	0	0	0	0	1.95806	Remision	DESCONOCIDA	32.0461	26.1699	41.9	0	Desconocida	Menor de 45
160	5	2	0	Mujer															DESCONOCIDA	32.0461	26.1699		0	Desconocida	Menor de 45
161	1	0	0	Mujer		0.75	0	1	23	0.24	0	0	0	0	0	0	2.68485	Act. baja	OTRAS	29.668	47.3616	7.83333	0		De 45 a 65
161	2	0	0	Mujer		0.875	3	1	19	0.2	0	0	0	0	0	0	3.40906	Act. moderada	OTRAS	29.668	47.3616	13.4333	0		De 45 a 65
161	3	0	0	Mujer		0.125	2	1	26	0.2	0	0	0	0	0	0	3.50663	Act. moderada	OTRAS	29.668	47.3616	19.5	0		De 45 a 65
161	4	0	0	Mujer		0.125	0	0	28	0.3	0	0	0	0	0	0	2.38854	Remision	OTRAS	29.668	47.3616	32.1667	0		De 45 a 65
161	5	0	0	Mujer															OTRAS	29.668	47.3616		0		De 45 a 65
162	1	0	1	Mujer		2	21	6	50	1.49	0	0	0	0	0	0	6.69052	Act. alta	AR		23.5205	8.86667	1	AR	Menor de 45
162	2	0	1	Mujer		0.125	1	1	28	0.67	5	0	1	0	0	0	3.17254	Act. baja	AR		23.5205	16.4667	1	AR	Menor de 45
162	3	0	1	Mujer															AR		23.5205		1	AR	Menor de 45
162	4	0	1	Mujer															AR		23.5205		1	AR	Menor de 45
162	5	0	1	Mujer															AR		23.5205		1	AR	Menor de 45
163	1	2	0	Mujer		0.75	7	0	16	0.1	0	0	0	0	0	0	3.78643	Act. moderada	ARTROSIS/CONTROL	27.7008	35.811	0.266667	0		Menor de 45	1		5470		9.29688
163	2	2	0	Mujer		0.375	0	0	12	0.1	0	0	0	0	0	0	1.73943	Remision	ARTROSIS/CONTROL	27.7008	35.811	5.66667	0		Menor de 45	1		5308		9.29688
163	3	2	0	Mujer															ARTROSIS/CONTROL	27.7008	35.811		0		Menor de 45	1				9.29688
163	4	2	0	Mujer															ARTROSIS/CONTROL	27.7008	35.811		0		Menor de 45	1				9.29688
163	5	2	0	Mujer															ARTROSIS/CONTROL	27.7008	35.811		0		Menor de 45					9.29688
164	1	2	0	Hombre	0.4	0.5	0	3	1	0.1	0	0	0	0	0	0	0.806974	Remision	DESCONOCIDA	26.7036	31.3945	9.03333	0	Desconocida	Menor de 45		0.795271
164	2	2	0	Hombre	0.33	0.75	0	1	1	0.1	0	0	0	0	0	1	0.77	Remision	DESCONOCIDA	26.7036	31.3945	14.4667	0	Desconocida	Menor de 45		0.757929
164	3	2	0	Hombre		0.5	0	2	1	0.1	0	0	0	0	1	0	0.89998	Remision	DESCONOCIDA	26.7036	31.3945	20.5333	0	Desconocida	Menor de 45
164	4	2	0	Hombre		0.75	0	3	1	0.1	0	0	0	0	1	0	0.960974	Remision	DESCONOCIDA	26.7036	31.3945	32.6667	0	Desconocida	Menor de 45
164	5	2	0	Hombre															DESCONOCIDA	26.7036	31.3945		0	Desconocida	Menor de 45
165	1	0	0	Mujer	1.51	2.25	0	9	36	1.82	30	0	0	0	0	0	4.18846	Act. moderada	AR	23.6115	79.5753	5.03333	0	AR	Mayor de 65		1.10852
165	2	0	0	Mujer			22	8	30	0.64	8	0	1	1	0	0	6.21943	Act. alta	AR	23.6115	79.5753	11.0333	0	AR	Mayor de 65
165	3	0	0	Mujer			14	3	35	0.2	5	0	1	1	0	0	5.62905	Act. alta	AR	23.6115	79.5753	17.7333	0	AR	Mayor de 65
165	4	0	0	Mujer	0.31	1.375	9	11	29	0.2	5	0	1	1	0	0	5.59576	Act. alta	AR	23.6115	79.5753	31.5	0	AR	Mayor de 65		0.746175
165	5	0	0	Mujer		1.375	8	4	45	0.2	5	0	1	1	0	0	5.92858	Act. alta	AR	23.6115	79.5753	63.5	0	AR	Mayor de 65
166	1	0	0	Mujer		1.5	11	13	16	0.95	0	0	0	0	0	0	5.32568	Act. alta	AR	34.8944	62.0192	9.1	0	AR	De 45 a 65
166	2	0	0	Mujer		1.5	21	1	15	0.69	10	0	1	1	0	0	5.59588	Act. alta	AR	34.8944	62.0192	15.1667	0	AR	De 45 a 65
166	3	0	0	Mujer		1.625	13	0	12	0.4	5	0	1	1	0	0	4.31854	Act. moderada	AR	34.8944	62.0192	21.9333	0	AR	De 45 a 65
166	4	0	0	Mujer			2	0	13	0.3	5	1	1	1	0	0	3.31542	Act. moderada	AR	34.8944	62.0192	34.8667	0	AR	De 45 a 65
166	5	0	0	Mujer		1.5	2	0	1	0.3	5	1	1	0	0	0	1.36596	Remision	AR	34.8944	62.0192	70.9	0	AR	De 45 a 65
167	1	2	0	Hombre		0.875	8	11	37	1.67	0	0	0	0	0	0	5.81022	Act. alta	AR	27.3356	37.9616	5.26667	0	AR	Menor de 45
167	2	2	0	Hombre		0.25	4	7	7	0.84	0	0	1	0	0	0	3.34895	Act. moderada	AR	27.3356	37.9616	11.5667	0	AR	Menor de 45
167	3	2	0	Hombre		0	1	10	7	0.2	0	0	0	0	0	0	2.89157	Act. baja	AR	27.3356	37.9616	18.1	0	AR	Menor de 45
167	4	2	0	Hombre		0.125	1	7	11	0.3	0	0	0	0	0	0	3.13334	Act. baja	AR	27.3356	37.9616	33.7333	0	AR	Menor de 45
167	5	2	0	Hombre		0.125	0	3	12	0.1	0	0	0	1	0	0	2.36441	Remision	AR	27.3356	37.9616	65.4333	0	AR	Menor de 45
168	1	0	1	Mujer		0.25	0	4	12	0.53	0	0	0	0	0	0	2.97143	Act. baja	AR	19.8413	30.0411	5.5	1	AR	Menor de 45
168	2	0	1	Mujer		0.625	0	2	54	6.79	0	0	1	0	0	0	3.35627	Act. moderada	AR	19.8413	30.0411	12.0333	1	AR	Menor de 45
168	3	0	1	Mujer		0.375	1	2	16	0.3	0	0	1	0	0	0	3.05079	Act. baja	AR	19.8413	30.0411	17.6333	1	AR	Menor de 45
168	4	0	1	Mujer		0.125	0	2	12	0.8	0	0	1	0	0	0	2.27541	Remision	AR	19.8413	30.0411	31.7333	1	AR	Menor de 45
168	5	0	1	Mujer		0.375	0	1	15	0.1	0	0	0	0	0	0	2.25964	Remision	AR	19.8413	30.0411	76.5333	1	AR	Menor de 45
169	1		0	Hombre		1.375	1	2	27	1.14	0	0	0	0	0	0	4.27107	Act. moderada	OTRAS	25.2493	41.7425	1.43333	0		Menor de 45
169	2		0	Hombre															OTRAS	25.2493	41.7425		0		Menor de 45
169	3		0	Hombre															OTRAS	25.2493	41.7425		0		Menor de 45
169	4		0	Hombre		0.75	0	1	10	0.4	0	0	0	0	0	0	2.57781	Remision	OTRAS	25.2493	41.7425	28.9667	0		Menor de 45
169	5		0	Hombre															OTRAS	25.2493	41.7425		0		Menor de 45
170	1	2	1	Mujer	0.24	0	0	1		0.23	0	0	0	0	0	0			DESCONOCIDA	19.5918	31.3973	9.8	0	Desconocida	Menor de 45		0.699927
170	2	2	1	Mujer															DESCONOCIDA	19.5918	31.3973		0	Desconocida	Menor de 45
170	3	2	1	Mujer	4.62	0	0	0	1	0.1	0	0	0	0	0	1	0	Remision	DESCONOCIDA	19.5918	31.3973	21	0	Desconocida	Menor de 45		1.46609
170	4	2	1	Mujer	0.78	0	0	1	5	0.1	0	0	0	0	0	1	1.40661	Remision	DESCONOCIDA	19.5918	31.3973	34.9	0	Desconocida	Menor de 45		0.939775
170	5	2	1	Mujer															DESCONOCIDA	19.5918	31.3973		0	Desconocida	Menor de 45
171	1	0	1	Mujer	6.37	1.625	8	11	38	0.51	0	0	0	0	0	0	6.20688	Act. alta	AR	34.6667	75.6411	6.53333	1	AR	Mayor de 65		1.58867
171	2	0	1	Mujer	1.16	1.75	4	2	38	0.1	5	0	1	0	1	0	4.58029	Act. moderada	AR	34.6667	75.6411	12.2667	1	AR	Mayor de 65		1.0378
171	3	0	1	Mujer	4.93	1.75	22	7	36	0.1	2	0	1	0	1	0	6.50591	Act. alta	AR	34.6667	75.6411	18.8	1	AR	Mayor de 65		1.49009
171	4	0	1	Mujer	4.22	0.875	1	8	55	0.8	0	0	1	1	0	0	4.73109	Act. moderada	AR	34.6667	75.6411	31.8	1	AR	Mayor de 65		1.43327
171	5	0	1	Mujer	10.09	1.125	2	2	34	1.6	5	0	1	1	0	0	3.79639	Act. moderada	AR	34.6667	75.6411	67.9333	1	AR	Mayor de 65		1.78227
172	1	0	0	Mujer	1.4	1.5	5	4	26	0.5	0	0	0	0	0	0	5.14287	Act. alta	DESCONOCIDA	42.9969	54.8904	7.76667	0	Desconocida	De 45 a 65		1.08776
172	2	0	0	Mujer	1.6	1.375	2	0	36	0.74	0	0	1	0	0	0	3.97242	Act. moderada	DESCONOCIDA	42.9969	54.8904	13.2667	0	Desconocida	De 45 a 65		1.12468
172	3	0	0	Mujer		0.375	0	0	50		0	0	1	0	0	0	3.07442	Act. baja	DESCONOCIDA	42.9969	54.8904	19.8	0	Desconocida	De 45 a 65
172	4	0	0	Mujer	1.55	0	1	1	34	0.8	0	0	1	0	0	0	3.49045	Act. moderada	DESCONOCIDA	42.9969	54.8904	32.8667	0	Desconocida	De 45 a 65		1.11579
172	5	0	0	Mujer	1.81	0.5	3	0	9	0.6	0	0	1	0	0	0	3.11001	Act. baja	DESCONOCIDA	42.9969	54.8904	67.0667	0	Desconocida	De 45 a 65		1.1599
173	1		0	Mujer		0.5	4	2	16	0.18	0	0	0	0	0	0	3.75079	Act. moderada	DESCONOCIDA	21.6713	38.1096	11.9667	0	Desconocida	Menor de 45
173	2		0	Mujer															DESCONOCIDA	21.6713	38.1096		0	Desconocida	Menor de 45
173	3		0	Mujer															DESCONOCIDA	21.6713	38.1096		0	Desconocida	Menor de 45
173	4		0	Mujer															DESCONOCIDA	21.6713	38.1096		0	Desconocida	Menor de 45
173	5		0	Mujer															DESCONOCIDA	21.6713	38.1096		0	Desconocida	Menor de 45
174	1	0	0	Mujer	1.05	0	0	2	25	0.1	0	0	0	0	1	0	2.90119	Act. baja	AR	28.764	50.0521	17	0	AR	De 45 a 65		1.01227
174	2	0	0	Mujer	0.19	0	0	0	13	0.27	0	0	0	0	0	0	2.10346	Remision	AR	28.764	50.0521	23.5333	0	AR	De 45 a 65		0.66022
174	3	0	0	Mujer	0.95	0.125	0	0	24	0.1	0	0	1	0	1	0	2.70064	Act. baja	AR	28.764	50.0521	28.9	0	AR	De 45 a 65		0.987259
174	4	0	0	Mujer	5.23	0	0	3	30	0.2	0	0	1	0	1	0	3.17381	Act. baja	AR	28.764	50.0521	40.5667	0	AR	De 45 a 65		1.51226
174	5	0	0	Mujer	0.92	0	0	2	24		0	0	1	0	1	0	3.09662	Act. baja	AR	28.764	50.0521	78.9333	0	AR	De 45 a 65		0.97937
175	1	1	0	Hombre		1.625	14	6	31	0.65	10	0	0	0	0	0	5.80098	Act. alta	CONECTIVOPATIA	35.9085	76.7644	4.1	0		Mayor de 65
175	2	1	0	Hombre															CONECTIVOPATIA	35.9085	76.7644		0		Mayor de 65
175	3	1	0	Hombre															CONECTIVOPATIA	35.9085	76.7644		0		Mayor de 65
175	4	1	0	Hombre		1.375	1	0	12	0.3	0	0	0	0	0	0	2.43943	Remision	CONECTIVOPATIA	35.9085	76.7644	32.1	0		Mayor de 65
175	5	1	0	Hombre															CONECTIVOPATIA	35.9085	76.7644		0		Mayor de 65
176	1	2	0	Hombre		0.125	0	1	15	0.16	12	0	0	0	0	0	2.27364	Remision	ESPONDILOARTROPATIA	24.6094	72.6055	3.06667	0		Mayor de 65
176	2	2	0	Hombre		0.75	0	1	10	0.1	1	0	0	0	1	0	2.88581	Act. baja	ESPONDILOARTROPATIA	24.6094	72.6055	10.1667	0		Mayor de 65
176	3	2	0	Hombre															ESPONDILOARTROPATIA	24.6094	72.6055		0		Mayor de 65
176	4	2	0	Hombre		0.5	1	0	23	0.1	0	0	1	0	1	0	3.03485	Act. baja	ESPONDILOARTROPATIA	24.6094	72.6055	29.9	0		Mayor de 65
176	5	2	0	Hombre															ESPONDILOARTROPATIA	24.6094	72.6055		0		Mayor de 65
177	1	0	1	Hombre		0	5	4	24	0.7	0	0	0	0	0	0	4.56884	Act. moderada	AR	23.9869	51.3041	4.56667	0	AR	De 45 a 65
177	2	0	1	Hombre		0	0	1	1	0.1	0	0	1	0	0	0	0.448	Remision	AR	23.9869	51.3041	10.6	0	AR	De 45 a 65
177	3	0	1	Hombre		0	0	0		0.5	0	0	1	0	0	0			AR	23.9869	51.3041	19	0	AR	De 45 a 65
177	4	0	1	Hombre		0	0	0	8	0.5	0	0	1	0	0	0	1.45561	Remision	AR	23.9869	51.3041	32.1	0	AR	De 45 a 65
177	5	0	1	Hombre															AR	23.9869	51.3041		0	AR	De 45 a 65
178	1	0	0	Hombre		0.625	1	3	9	0.12	8	0	0	0	0	0	2.90503	Act. baja	AR	24.3046	78.4274	3.53333	0	AR	Mayor de 65
178	2	0	0	Hombre		0	0	0			5	0	0	0	0	0			AR	24.3046	78.4274	8.66667	0	AR	Mayor de 65
178	3	0	0	Hombre		0	0	0	7	0.3	1	0	0	0	0	0	1.85214	Remision	AR	24.3046	78.4274	14.9667	0	AR	Mayor de 65
178	4	0	0	Hombre		0	0	0	1	0.3	0	0	0	0	0	0	0	Remision	AR	24.3046	78.4274	28.0333	0	AR	Mayor de 65
178	5	0	0	Hombre															AR	24.3046	78.4274		0	AR	Mayor de 65
179	1	2	0	Hombre		0.625	0	0	16	1.78	0	0	0	0	0	0	2.47281	Remision	OTRAS	30.1021	42.2603	7.7	0		Menor de 45
179	2	2	0	Hombre		0.75	0	1	8	0.2	0	0	1	0	0	0	2.42161	Remision	OTRAS	30.1021	42.2603	13.9	0		Menor de 45
179	3	2	0	Hombre		0.5	0	0	6	0.6	0	0	1	0	0	0	1.38023	Remision	OTRAS	30.1021	42.2603	19.1667	0		Menor de 45
179	4	2	0	Hombre		0	0	0	6	0.6	0	0	1	0	0	0	1.49223	Remision	OTRAS	30.1021	42.2603	31.8667	0		Menor de 45
179	5	2	0	Hombre															OTRAS	30.1021	42.2603		0		Menor de 45
180	1	0	0	Mujer		0.125	1	1	7	0.1	0	0	0	0	0	0	2.87414	Act. baja	OTRAS	25.1024	37.3041	3.93333	0		Menor de 45
180	2	0	0	Mujer		0	0	0	9	0.1	0	0	0	0	0	0	1.86006	Remision	OTRAS	25.1024	37.3041	11.1667	0		Menor de 45
180	3	0	0	Mujer		0	0	0	7	0.1	0	0	0	0	0	0	1.36214	Remision	OTRAS	25.1024	37.3041	18.8	0		Menor de 45
180	4	0	0	Mujer		0	0	0	10	0.1	0	0	0	0	0	0	1.61181	Remision	OTRAS	25.1024	37.3041	27.3333	0		Menor de 45
180	5	0	0	Mujer															OTRAS	25.1024	37.3041		0		Menor de 45
181	1	0	0	Mujer	0.71	1.625	3	4	103	3.23	0	0	0	0	0	0	5.50226	Act. alta	ESPONDILOARTROPATIA	27.9807	69.2301	1.96667	0		Mayor de 65		0.917941
181	2	0	0	Mujer	1.64	0.875	0	0	28	1.5	2	0	1	0	0	0	2.82254	Act. baja	ESPONDILOARTROPATIA	27.9807	69.2301	8.16667	0		Mayor de 65		1.13165
181	3	0	0	Mujer	6.8	1.25	0	0	25		1	0	1	0	0	0	2.67321	Act. baja	ESPONDILOARTROPATIA	27.9807	69.2301	14.5667	0		Mayor de 65		1.61483
181	4	0	0	Mujer	2	0	0	0	44	0.6	0	0	1	0	0	0	2.64893	Act. baja	ESPONDILOARTROPATIA	27.9807	69.2301	29.2667	0		Mayor de 65		1.18921
181	5	0	0	Mujer	1.99	0.625	0	0	33	0.2	2	0	1	0	0	0	2.92356	Act. baja	ESPONDILOARTROPATIA	27.9807	69.2301	69.0333	0		Mayor de 65		1.18772
182	1	0	0	Mujer		2.25	20	22	86		0	0	0	0	0	0	8.05576	Act. alta	AR		43.4712	4	0	AR	Menor de 45
182	2	0	0	Mujer		0	6	22	42	4.01	10	0	1	0	0	0	5.7494	Act. alta	AR		43.4712	11	0	AR	Menor de 45
182	3	0	0	Mujer		0	16	18	37	3.2	0	0	1	0	1	1	6.23558	Act. alta	AR		43.4712	15.9	0	AR	Menor de 45
182	4	0	0	Mujer															AR		43.4712		0	AR	Menor de 45
182	5	0	0	Mujer															AR		43.4712		0	AR	Menor de 45
183	1	0	0	Mujer	0.69	0.5	0	0	23	0.14	0	0	0	0	0	0	2.44685	Remision	DESCONOCIDA	20.6852	20.2849	4.56667	0	Desconocida	Menor de 45		0.911407
183	2	0	0	Mujer	0.81	0.75	0	3	25	0.13	0	0	0	0	0	0	3.03219	Act. baja	DESCONOCIDA	20.6852	20.2849	9.2	0	Desconocida	Menor de 45		0.948683
183	3	0	0	Mujer	1.48														DESCONOCIDA	20.6852	20.2849		0	Desconocida	Menor de 45		1.10297
183	4	0	0	Mujer	0.75	0.125	0	1	26	0.1	0	0	0	0	0	0	2.56067	Remision	DESCONOCIDA	20.6852	20.2849	38.9667	0	Desconocida	Menor de 45		0.930605
183	5	0	0	Mujer															DESCONOCIDA	20.6852	20.2849		0	Desconocida	Menor de 45
184	1	2	0	Mujer	3.25	1	0	0	17	0.96	8	0	1	0	0	0	2.30525	Remision	AR	28.7109	74.3808	5.03333	0	AR	Mayor de 65		1.34267
184	2	2	0	Mujer		1.25	0	0	18	0.6	2	0	1	0	0	0	2.02326	Remision	AR	28.7109	74.3808	11.3333	0	AR	Mayor de 65
184	3	2	0	Mujer	1.39	1.625	0	0	13	0.6	0	0	1	0	0	0	2.32746	Remision	AR	28.7109	74.3808	16	0	AR	Mayor de 65		1.08581
184	4	2	0	Mujer	1.07	1.5	0	0	11	0.4	0	0	1	0	0	0	2.37853	Remision	AR	28.7109	74.3808	28.8333	0	AR	Mayor de 65		1.01706
184	5	2	0	Mujer	2.69	1.5	2	1	10	0.7	1	0	1	0	0	0	3.59377	Act. moderada	AR	28.7109	74.3808	67.4333	0	AR	Mayor de 65		1.28067
185	1	0	1	Mujer		0.75	3	5	26		0	0	0	0	0	0	4.75872	Act. moderada	AR	22.6562	67.7973	3	0	AR	Mayor de 65
185	2	0	1	Mujer		1	2	9	31	6.8	5	0	1	0	0	0	4.80575	Act. moderada	AR	22.6562	67.7973	10.4667	0	AR	Mayor de 65
185	3	0	1	Mujer		0	0	2	27	2.6	8	0	1	1	0	0	2.70307	Act. baja	AR	22.6562	67.7973	14.3	0	AR	Mayor de 65
185	4	0	1	Mujer		0	0	3	22	1.3	5	0	1	1	0	0	2.9427	Act. baja	AR	22.6562	67.7973	30.9667	0	AR	Mayor de 65
185	5	0	1	Mujer		0.125	1	4	17	0.6	0	0	1	1	0	0	3.48125	Act. moderada	AR	22.6562	67.7973	62	0	AR	Mayor de 65
186	1	0	0	Mujer		0.875	9	3	17	0.11	0	0	0	0	0	0	4.76422	Act. moderada	OTRAS		35.7589	8.06667	0		Menor de 45
186	2	0	0	Mujer															OTRAS		35.7589		0		Menor de 45
186	3	0	0	Mujer		0.75	1	1	57	5.7	0	0	1	0	0	0	4.34214	Act. moderada	OTRAS		35.7589	14.3	0		Menor de 45
186	4	0	0	Mujer															OTRAS		35.7589		0		Menor de 45
186	5	0	0	Mujer															OTRAS		35.7589		0		Menor de 45
187	1	2	0	Mujer	20.69	1	12	2	23	0.18	0	0	0	0	0	0	5.03472	Act. moderada	AR	20.7967	51.3973	10.1	1	AR	De 45 a 65		2.13275
187	2	2	0	Mujer	5.27	0.375	3	2	27	0.2	0	0	1	0	0	0	4.12101	Act. moderada	AR	20.7967	51.3973	14.6667	1	AR	De 45 a 65		1.51514
187	3	2	0	Mujer	0.49	0.5	0	0	14	0.1	0	0	1	0	0	0	2.21134	Remision	AR	20.7967	51.3973	19.4333	1	AR	De 45 a 65		0.83666
187	4	2	0	Mujer	0.82	0.75	4	7	23	0.1	0	0	1	0	0	0	5.03566	Act. moderada	AR	20.7967	51.3973	33.3667	1	AR	De 45 a 65		0.951598
187	5	2	0	Mujer															AR	20.7967	51.3973		1	AR	De 45 a 65
188	1	0	1	Hombre	11.14	0.875	0	5		0.3	0	0	1	0	0	0			AR	28.6726	67.8521	13.5333	0	AR	Mayor de 65		1.82693
188	2	0	1	Hombre	1.72	1.25	0	3	17	0.3	0	0	1	0	0	0	3.16822	Act. baja	AR	28.6726	67.8521	22.3667	0	AR	Mayor de 65		1.1452
188	3	0	1	Hombre	1.19	0.75	0	2	16	0.5	0	0	1	0	0	0	3.03679	Act. baja	AR	28.6726	67.8521	27.5	0	AR	Mayor de 65		1.04445
188	4	0	1	Hombre	3.93	2.125	0	0	67	2.3	0	0	1	0	0	0	3.29328	Act. moderada	AR	28.6726	67.8521	43.3667	0	AR	Mayor de 65		1.40799
188	5	0	1	Hombre															AR	28.6726	67.8521		0	AR	Mayor de 65
189	1	0	0	Hombre		0	0	2	10	0.18	0	0	0	0	0	0	2.18979	Remision	DESCONOCIDA	24	38.5178	12.7333	0	Desconocida	Menor de 45
189	2	0	0	Hombre		1.875	28	3	16		0	0	0	0	0	0	6.60703	Act. alta	DESCONOCIDA	24	38.5178	18.3333	0	Desconocida	Menor de 45
189	3	0	0	Hombre															DESCONOCIDA	24	38.5178		0	Desconocida	Menor de 45
189	4	0	0	Hombre															DESCONOCIDA	24	38.5178		0	Desconocida	Menor de 45
189	5	0	0	Hombre															DESCONOCIDA	24	38.5178		0	Desconocida	Menor de 45
190	1	2	0	Mujer	22.1	0	8	11	20	1.36	5	0	0	0	0	0	4.97359	Act. moderada	AR	28.3447	27.9205	4.06667	0	AR	Menor de 45		2.16819
190	2	2	0	Mujer	5.6	0.125	0	12	10	0.2	0	0	1	0	0	0	2.74976	Act. baja	AR	28.3447	27.9205	10.1333	0	AR	Menor de 45		1.53832
190	3	2	0	Mujer	4.3	0.375	1	7	12	0.5	0	0	1	1	0	0	3.13825	Act. baja	AR	28.3447	27.9205	15.9667	0	AR	Menor de 45		1.44002
190	4	2	0	Mujer	1.7	0.125	0	1			0	0	1	1	0	0			AR	28.3447	27.9205	36.6667	0	AR	Menor de 45		1.14186
190	5	2	0	Mujer															AR	28.3447	27.9205		0	AR	Menor de 45
191	1	0	1	Mujer	4.36	1.5	13	5		0.8	8	0	0	0	0	0			AR	27.6888	47.0329	8.1	0	AR	De 45 a 65		1.44501
191	2	0	1	Mujer	1.96	1	0	0	24	0.4	2	0	1	0	0	0	2.99464	Act. baja	AR	27.6888	47.0329	13.7	0	AR	De 45 a 65		1.18322
191	3	0	1	Mujer	2.38	0.75	4	3	24	0.4	0	0	1	0	0	0	4.82361	Act. moderada	AR	27.6888	47.0329	24.4333	0	AR	De 45 a 65		1.24206
191	4	0	1	Mujer	4.44	0.375	0	0	27	0.5	0	0	0	0	0	0	2.68509	Act. baja	AR	27.6888	47.0329	33.7667	0	AR	De 45 a 65		1.4516
191	5	0	1	Mujer	3.75	2	2	1	28	0.7	0	0	1	0	0	0	4.1045	Act. moderada	AR	27.6888	47.0329	75.7	0	AR	De 45 a 65		1.39158
192	1	2	0	Mujer		1.25	10	1			0	0	0	0	0	0			DESCONOCIDA	24.841	66.3644	4.06667	0	Desconocida	Mayor de 65
192	2	2	0	Mujer		1.375	11	1	12	0.4	0	0	0	0	0	0	4.99674	Act. moderada	DESCONOCIDA	24.841	66.3644	10.3667	0	Desconocida	Mayor de 65
192	3	2	0	Mujer		1	4	2	19	0.5	0	0	0	0	0	0	4.43109	Act. moderada	DESCONOCIDA	24.841	66.3644	16.9	0	Desconocida	Mayor de 65
192	4	2	0	Mujer		1.625	11	0	8	0.2	0	0	0	0	0	0	4.37692	Act. moderada	DESCONOCIDA	24.841	66.3644	29.0333	0	Desconocida	Mayor de 65
192	5	2	0	Mujer		1.375	9	1	12	0.3	0	0	0	0	0	0	4.87543	Act. moderada	DESCONOCIDA	24.841	66.3644	80.3333	0	Desconocida	Mayor de 65
193	1	0	1	Mujer		1.625	14	4	17	0.39	12	0	0	0	0	0	5.18458	Act. alta	AR	33.6949	42.463	11.1667	0	AR	Menor de 45
193	2	0	1	Mujer		0.375	2	0		0.8	2	0	1	0	0	0			AR	33.6949	42.463	17.4667	0	AR	Menor de 45
193	3	0	1	Mujer		0.125	1	2	26	0.4	10	0	1	0	0	0	3.41865	Act. moderada	AR	33.6949	42.463	23.7667	0	AR	Menor de 45
193	4	0	1	Mujer		0.25	0	0	26	0.4	0	0	1	1	0	0	2.50467	Remision	AR	33.6949	42.463	36.1333	0	AR	Menor de 45
193	5	0	1	Mujer		0.25	1	1	25	0.3	0	1	1	0	0	0	3.30321	Act. moderada	AR	33.6949	42.463	76.6	0	AR	Menor de 45
194	1	0	0	Mujer	3.69	0.875	4	4	32		0	0	0	0	0	0	4.69402	Act. moderada	AR	26.4024	51.0082	9.83333	0	AR	De 45 a 65		1.38598
194	2	0	0	Mujer	8.17	1	5	3	20	0.2	0	0	0	0	1	0	4.29619	Act. moderada	AR	26.4024	51.0082	15.4333	0	AR	De 45 a 65		1.69066
194	3	0	0	Mujer	1.27	0.5	0	1	16	0.1	0	0	1	0	1	0	3.13081	Act. baja	AR	26.4024	51.0082	21.9333	0	AR	De 45 a 65		1.06158
194	4	0	0	Mujer	0.08	0	0	0	25	0.3	0	0	1	0	1	0	2.44921	Remision	AR	26.4024	51.0082	33.6333	0	AR	De 45 a 65		0.53183
194	5	0	0	Mujer	4.08	0.5	4	0	38	0.2	0	0	1	0	1	0	4.01631	Act. moderada	AR	26.4024	51.0082	73.8667	0	AR	De 45 a 65		1.42123
195	1	0	1	Mujer	2.74	0.5	2	2	33	4.2	0	0	0	0	0	0	4.05549	Act. moderada	AR	27.3438	42.6822	6.16667	1	AR	Menor de 45		1.28658
195	2	0	1	Mujer	1.47	1	1	3	12	1	5	0	1	0	0	0	3.79241	Act. moderada	AR	27.3438	42.6822	12.5667	1	AR	Menor de 45		1.10111
195	3	0	1	Mujer															AR	27.3438	42.6822		1	AR	Menor de 45
195	4	0	1	Mujer	2.51	1.25	8	6	17	0.6	0	0	0	0	0	1	5.02303	Act. moderada	AR	27.3438	42.6822	33.7	1	AR	Menor de 45		1.25869
195	5	0	1	Mujer															AR	27.3438	42.6822		1	AR	Menor de 45
196	1	0	1	Mujer	0	0.125	2	4	6	0.1	15	0	0	0	0	0	2.67619	Act. baja	AR	29.9967	44.7425	6.96667	1	AR	Menor de 45		0
196	2	0	1	Mujer	0	0	0	0	9	0.1	10	0	1	0	0	0	1.70606	Remision	AR	29.9967	44.7425	13.0333	1	AR	Menor de 45		0
196	3	0	1	Mujer	0	1.125	6	4	16	0.1	5	0	1	0	0	0	4.39053	Act. moderada	AR	29.9967	44.7425	19.1	1	AR	Menor de 45		0
196	4	0	1	Mujer	0.3	0.125	0	0	15	0.1	10	0	1	1	0	0	1.89564	Remision	AR	29.9967	44.7425	30.5	1	AR	Menor de 45		0.740083
196	5	0	1	Mujer	0.13	0.25	0	0	28	0	0	0	1	1	0	0	2.61254	Act. baja	AR	29.9967	44.7425	71.7667	1	AR	Menor de 45		0.600462
197	1	1	1	Mujer	6.66	1	14	5	42	1.16	0	0	0	0	0	0	6.1358	Act. alta	AR	24.7475	62.3644	3	0	AR	De 45 a 65		1.60645
197	2	1	1	Mujer	1.13	0.625	2	0	16	0.2	0	0	1	0	0	0	2.88677	Act. baja	AR	24.7475	62.3644	7.83333	0	AR	De 45 a 65		1.03103
197	3	1	1	Mujer	1.86	0.625	2	1	14	0.2	0	0	1	0	0	0	3.0033	Act. baja	AR	24.7475	62.3644	19.8333	0	AR	De 45 a 65		1.16783
197	4	1	1	Mujer	1.91	0.875	1	1	0	0	0	0	1	0	0	0			AR	24.7475	62.3644	28.1333	0	AR	De 45 a 65		1.1756
197	5	1	1	Mujer		0.5	0	0	28	1.6	0	0	1	0	0	0	2.61254	Act. baja	AR	24.7475	62.3644	67.3333	0	AR	De 45 a 65
198	1	0	0	Mujer	0.33	0.375	5	1	15	0.1	0	0	0	0	0	0	3.73583	Act. moderada	OTRAS	20.8325	33.063	8.13333	0		Menor de 45		0.757929
198	2	0	0	Mujer		0.25	0	1	11	0.1	0	0	0	0	0	0	2.22453	Remision	OTRAS	20.8325	33.063	14.2	0		Menor de 45
198	3	0	0	Mujer	0.24	0	0	0	18	0.2	0	0	0	0	0	0	2.02326	Remision	OTRAS	20.8325	33.063	22.3667	0		Menor de 45		0.699927
198	4	0	0	Mujer	0.47	0	0	0	17	0.1	0	0	0	0	0	0	1.98325	Remision	OTRAS	20.8325	33.063	38.4667	0		Menor de 45		0.827989
198	5	0	0	Mujer															OTRAS	20.8325	33.063		0		Menor de 45
199	1	0	0	Mujer		1.375	10	0	15	0.12	0	0	0	0	0	0	4.38051	Act. moderada	OTRAS	20.5761	36.2603	2.46667	0		Menor de 45
199	2	0	0	Mujer															OTRAS	20.5761	36.2603		0		Menor de 45
199	3	0	0	Mujer															OTRAS	20.5761	36.2603		0		Menor de 45
199	4	0	0	Mujer															OTRAS	20.5761	36.2603		0		Menor de 45
199	5	0	0	Mujer															OTRAS	20.5761	36.2603		0		Menor de 45
200	1		0	Hombre		1	5	1	8	1.1	30	0	0	0	0	0	3.49181	Act. moderada	OTRAS	39.5909	35.8658	2.63333	0		Menor de 45
200	2		0	Hombre															OTRAS	39.5909	35.8658		0		Menor de 45
200	3		0	Hombre															OTRAS	39.5909	35.8658		0		Menor de 45
200	4		0	Hombre															OTRAS	39.5909	35.8658		0		Menor de 45
200	5		0	Hombre															OTRAS	39.5909	35.8658		0		Menor de 45
201	1		1	Mujer		0	0	0	22	0.1	0	0	0	0	0	0	2.82173	Act. baja	ARTROSIS/CONTROL	25.0762	58.263	5.73333	0		De 45 a 65	1		5183		17.892
201	2		1	Mujer		1.125	0	1	20	0.1	0	0	0	0	0	0	2.64301	Act. baja	ARTROSIS/CONTROL	25.0762	58.263	10.9	0		De 45 a 65	1		5028		17.892
201	3		1	Mujer		0.5	0	1	32	0.1	0	0	0	0	0	0	3.08402	Act. baja	ARTROSIS/CONTROL	25.0762	58.263	17.9	0		De 45 a 65	1		4818		17.892
201	4		1	Mujer		0.75	0	1	32	0.8	0	0	0	0	0	0	3.33602	Act. moderada	ARTROSIS/CONTROL	25.0762	58.263	30.0333	0		De 45 a 65	1		4454		17.892
201	5		1	Mujer		1.125	0	0	17	0.1	0	0	0	0	0	0	2.48725	Remision	ARTROSIS/CONTROL	25.0762	58.263	67.0333	0		De 45 a 65
202	1	2	1	Hombre	1.62	0.5	6	1	13	0.4	0	0	0	0	0	0	3.96518	Act. moderada	DESCONOCIDA	42.517	25.3644	1.96667	0	Desconocida	Menor de 45		1.12818
202	2	2	1	Hombre	1.81	0.75	10	2			5	0	0	1	0	0			DESCONOCIDA	42.517	25.3644	8.03333	0	Desconocida	Menor de 45		1.1599
202	3	2	1	Hombre															DESCONOCIDA	42.517	25.3644		0	Desconocida	Menor de 45
202	4	2	1	Hombre	2.04	0.875	6	2	25	0.6	0	0	0	0	0	0	4.66491	Act. moderada	DESCONOCIDA	42.517	25.3644	36.6333	0	Desconocida	Menor de 45		1.19511
202	5	2	1	Hombre															DESCONOCIDA	42.517	25.3644		0	Desconocida	Menor de 45
203	1	0	0	Mujer		0.125	0	2	9	0.1	0	0	1	0	1	0	2.11604	Remision	AR	22.5827	28.5342	13.8	1	AR	Menor de 45
203	2	0	0	Mujer		0	0	0	13	0.1	0	0	1	0	1	0	1.92146	Remision	AR	22.5827	28.5342	21.4667	1	AR	Menor de 45
203	3	0	0	Mujer		0	0	0	8	0.1	0	0	1	0	1	0	1.58161	Remision	AR	22.5827	28.5342	26.1667	1	AR	Menor de 45
203	4	0	0	Mujer		0.125	0	0	10	0	0	0	1	0	1	0	1.75181	Remision	AR	22.5827	28.5342	45.0667	1	AR	Menor de 45
203	5	0	0	Mujer		0	0	0		0.43	0	0	1	0	1	0			AR	22.5827	28.5342	78.3	1	AR	Menor de 45
204	1	0	0	Mujer	0.61	0.875	7	4	16	0.3	0	0	0	0	0	0	4.43043	Act. moderada	DESCONOCIDA	31.5776	46.8384	3.63333	0	Desconocida	De 45 a 65		0.883756
204	2	0	0	Mujer	1.53	0.875	7	2	31	0.7	0	0	0	0	0	0	5.09339	Act. moderada	DESCONOCIDA	31.5776	46.8384	10.6333	0	Desconocida	De 45 a 65		1.11217
204	3	0	0	Mujer		1	3	2		0.5	0	0	0	0	0	0			DESCONOCIDA	31.5776	46.8384	16	0	Desconocida	De 45 a 65
204	4	0	0	Mujer		0.75	3	0	18	0	0	0	0	0	1	0	3.51121	Act. moderada	DESCONOCIDA	31.5776	46.8384	27.6667	0	Desconocida	De 45 a 65
204	5	0	0	Mujer	1	1.375	3	0	21	0.4	0	0	0	0	1	0	3.64711	Act. moderada	DESCONOCIDA	31.5776	46.8384	64.4667	0	Desconocida	De 45 a 65		1
205	1	0	0	Mujer	0.33	1.25	6	5		0.9	0	0	0	0	0	0			DESCONOCIDA	28.2222	64.1507	4.56667	0	Desconocida	De 45 a 65		0.757929
205	2	0	0	Mujer	2.25	1.125	6	0	8	0.2	0	0	0	0	0	0	3.58332	Act. moderada	DESCONOCIDA	28.2222	64.1507	11.2	0	Desconocida	De 45 a 65		1.22474
205	3	0	0	Mujer	2.41	1.375	5	1	10	0.5	0	0	1	0	0	0	3.76001	Act. moderada	DESCONOCIDA	28.2222	64.1507	19.1333	0	Desconocida	De 45 a 65		1.24596
205	4	0	0	Mujer		1.125	15	1	15	0.2	0	0	1	0	0	0	4.96051	Act. moderada	DESCONOCIDA	28.2222	64.1507	31.2667	0	Desconocida	De 45 a 65
205	5	0	0	Mujer															DESCONOCIDA	28.2222	64.1507		0	Desconocida	De 45 a 65
206	1	0	0	Mujer	4.18	1.875	2	2	26	0.7	0	0	0	0	0	0	4.47661	Act. moderada	ESPONDILOARTROPATIA	26.7094	54.2027	1.83333	0		De 45 a 65		1.42986
206	2	0	0	Mujer	9.4	1.125	3	4	21	0.9	5	0	1	0	0	0	4.33311	Act. moderada	ESPONDILOARTROPATIA	26.7094	54.2027	8.13333	0		De 45 a 65		1.75098
206	3	0	0	Mujer		0.275	2	3	18	0.3	5	0	1	0	0	0	3.67819	Act. moderada	ESPONDILOARTROPATIA	26.7094	54.2027	14.5333	0		De 45 a 65
206	4	0	0	Mujer	1.22	0.5	0	0	20	0.3	1	0	0	0	0	0	2.82501	Act. baja	ESPONDILOARTROPATIA	26.7094	54.2027	26.2	0		De 45 a 65		1.05097
206	5	0	0	Mujer															ESPONDILOARTROPATIA	26.7094	54.2027		0		De 45 a 65
207	1	0	0	Mujer		2.5	26	2	34	0.9	0	0	0	0	0	0	6.33588	Act. alta	OTRAS	37.3333	50.3945	2.06667	0		De 45 a 65
207	2	0	0	Mujer															OTRAS	37.3333	50.3945		0		De 45 a 65
207	3	0	0	Mujer															OTRAS	37.3333	50.3945		0		De 45 a 65
207	4	0	0	Mujer															OTRAS	37.3333	50.3945		0		De 45 a 65
207	5	0	0	Mujer															OTRAS	37.3333	50.3945		0		De 45 a 65
208	1	0	0	Mujer	17.89	1.5	2	4	86	3.9	0	0	0	0	0	0	5.002	Act. moderada	AR	31.8668	74.6438	2.06667	0	AR	Mayor de 65		2.05661
208	2	0	0	Mujer	3.17	0.25	0	1	52	0.2	1	0	1	0	0	0	3.10187	Act. baja	AR	31.8668	74.6438	9.53333	0	AR	Mayor de 65		1.33433
208	3	0	0	Mujer	1.53	0.375	1	2	37	0.3	0	0	1	0	0	0	3.84762	Act. moderada	AR	31.8668	74.6438	15.3667	0	AR	Mayor de 65		1.11217
208	4	0	0	Mujer	1.9	0.625	1	1	27	0.3	0	0	1	0	0	0	3.74909	Act. moderada	AR	31.8668	74.6438	26.3333	0	AR	Mayor de 65		1.17405
208	5	0	0	Mujer	8.04	1	0	0	37	0.3	0	0	1	0	0	0	3.00364	Act. baja	AR	31.8668	74.6438	61.7	0	AR	Mayor de 65		1.68389
209	1	1	0	Mujer	1.69	0.75	3	2		0.2	0	0	0	0	0	0			AR	25.5937	40.7671	7.3	0	AR	Menor de 45		1.14018
209	2	1	0	Mujer	3.21	0.75	3	4	31	0.5	0	0	1	0	0	0	4.18574	Act. moderada	AR	25.5937	40.7671	13.7	0	AR	Menor de 45		1.33852
209	3	1	0	Mujer	0.17	1.125	4	1	39	0.4	0	0	1	0	0	0	4.24449	Act. moderada	AR	25.5937	40.7671	20.4667	0	AR	Menor de 45		0.642114
209	4	1	0	Mujer	2.29	0.375	4	2	19	0.3	0	0	0	1	0	0	3.68909	Act. moderada	AR	25.5937	40.7671	32.8333	0	AR	Menor de 45		1.23015
209	5	1	0	Mujer															AR	25.5937	40.7671		0	AR	Menor de 45
210	1	0	0	Mujer	2.33	1.75	6	6	30		0	0	0	0	0	0	5.48841	Act. alta	AR	22.6667	78.389	3.8	0	AR	Mayor de 65		1.23549
210	2	0	0	Mujer	1.03	0	0	1	12	0.5	5	0	0	0	0	0	2.36943	Remision	AR	22.6667	78.389	10.3	0	AR	Mayor de 65		1.00742
210	3	0	0	Mujer	2.03	0.25	0	1	11	0.8	5	0	1	0	0	0	2.44853	Remision	AR	22.6667	78.389	15.1667	0	AR	Mayor de 65		1.19364
210	4	0	0	Mujer		2.75					2	0	1	0	0	0			AR	22.6667	78.389	29.4667	0	AR	Mayor de 65
210	5	0	0	Mujer															AR	22.6667	78.389		0	AR	Mayor de 65
211	1	0	0	Mujer		0.25	5	0		0.1	0	0	0	0	0	0			OTRAS	17.0562	24.4849	4.03333	0		Menor de 45
211	2	0	0	Mujer		0.25	4	1	6	0.1	0	0	0	0	0	0	2.97623	Act. baja	OTRAS	17.0562	24.4849	11.8333	0		Menor de 45
211	3	0	0	Mujer		0.125	0	0	8	0.5	0	0	0	0	0	0	1.73561	Remision	OTRAS	17.0562	24.4849	18.7333	0		Menor de 45
211	4	0	0	Mujer		0	0	0	11	0	0	0	0	0	0	0	1.67853	Remision	OTRAS	17.0562	24.4849	30.4	0		Menor de 45
211	5	0	0	Mujer															OTRAS	17.0562	24.4849		0		Menor de 45
212	1	0	0	Mujer	2.12	1.375	1	1	20	0.1	0	0	0	0	0	0	3.66501	Act. moderada	DESCONOCIDA	25.4767	64.9753	6.3	0	Desconocida	De 45 a 65		1.20666
212	2	0	0	Mujer															DESCONOCIDA	25.4767	64.9753		0	Desconocida	De 45 a 65
212	3	0	0	Mujer															DESCONOCIDA	25.4767	64.9753		0	Desconocida	De 45 a 65
212	4	0	0	Mujer	0.49	0.75	0	0	44	2.1	0	0	0	0	0	0	3.34893	Act. moderada	DESCONOCIDA	25.4767	64.9753	29.0333	0	Desconocida	De 45 a 65		0.83666
212	5	0	0	Mujer															DESCONOCIDA	25.4767	64.9753		0	Desconocida	De 45 a 65
213	1	0	0	Mujer		1.75	5	5	12	0.2	0	0	0	0	0	0	4.30373	Act. moderada	OTRAS	28.251	66.8301	4.5	0		Mayor de 65
213	2	0	0	Mujer		0.875	1	0		0.1	0	0	0	0	0	0			OTRAS	28.251	66.8301	10.2667	0		Mayor de 65
213	3	0	0	Mujer		1	0	1	13	0.6	0	0	0	0	0	0	2.29946	Remision	OTRAS	28.251	66.8301	15.9333	0		Mayor de 65
213	4	0	0	Mujer		1.375	0	0	21	0.2	0	0	0	0	0	0	2.62117	Act. baja	OTRAS	28.251	66.8301	28.5333	0		Mayor de 65
213	5	0	0	Mujer															OTRAS	28.251	66.8301		0		Mayor de 65
214	1	0	0	Mujer	0.34	1.375	0	2	29	0.1	0	0	0	0	0	0	3.38309	Act. moderada	AR	34.7209	48.074	6.53333	0	AR	De 45 a 65		0.763607
214	2	0	0	Mujer	0.65	0.875	3	0	30	0.5	0	0	1	0	0	0	4.14879	Act. moderada	AR	34.7209	48.074	13.3	0	AR	De 45 a 65		0.897901
214	3	0	0	Mujer	0.37	0.75	1	0	23	0.2	0	0	1	1	0	0	3.13285	Act. baja	AR	34.7209	48.074	19.1333	0	AR	De 45 a 65		0.779921
214	4	0	0	Mujer	1.07	0.375	0	0	21	0.2	0	0	1	1	0	0	2.27117	Remision	AR	34.7209	48.074	30.3333	0	AR	De 45 a 65		1.01706
214	5	0	0	Mujer	0.93	0.375	0	0	31	0.1	0	0	0	1	0	0	2.62779	Act. baja	AR	34.7209	48.074	64.5	0	AR	De 45 a 65		0.982021
215	1	1	0	Hombre	0.52	0.75	3	4	59	6.6	0	0	0	0	0	0	5.08422	Act. moderada	DESCONOCIDA	25.0995	67.9123	2.2	0	Desconocida	Mayor de 65		0.849182
215	2	1	0	Hombre	2.37	0	0	1	11	0.2	10	0	1	0	0	0	2.01453	Remision	DESCONOCIDA	25.0995	67.9123	9.56667	0	Desconocida	Mayor de 65		1.24076
215	3	1	0	Hombre	0.156	0	0	0	13	0.4	5	0	1	0	0	0	1.87946	Remision	DESCONOCIDA	25.0995	67.9123	14.8	0	Desconocida	Mayor de 65		0.628465
215	4	1	0	Hombre	0.156	0	2	1	14	0.2	0	0	1	0	0	0	3.2833	Act. moderada	DESCONOCIDA	25.0995	67.9123	27.5667	0	Desconocida	Mayor de 65		0.628465
215	5	1	0	Hombre	2.69	0	0	0	46	0.7	0	0	1	0	0	0	2.72205	Act. baja	DESCONOCIDA	25.0995	67.9123	60.9	0	Desconocida	Mayor de 65		1.28067
216	1	2	0	Hombre		0.5	5	5	8	1.2	0	0	0	0	0	0	3.76791	Act. moderada	AR	37.9755	44.4192	12	0	AR	Menor de 45
216	2	2	0	Hombre															AR	37.9755	44.4192		0	AR	Menor de 45
216	3	2	0	Hombre															AR	37.9755	44.4192		0	AR	Menor de 45
216	4	2	0	Hombre		1.125	4	8			0	0	1	0	0	0			AR	37.9755	44.4192	38.2333	0	AR	Menor de 45
216	5	2	0	Hombre															AR	37.9755	44.4192		0	AR	Menor de 45
217	1	0	0	Hombre	1.64	0.5	2	9	15	0.7	5	0	1	0	0	1	3.61159	Act. moderada	DESCONOCIDA	29.4108	43.3342	9.03333	0	Desconocida	Menor de 45		1.13165
217	2	0	0	Hombre	1.31	0	0	5	22	1	0	0	1	0	0	1	2.83183	Act. baja	DESCONOCIDA	29.4108	43.3342	16.5	0	Desconocida	Menor de 45		1.06984
217	3	0	0	Hombre		0.25	5	5	18	1.1	0	0	0	0	0	1	3.94356	Act. moderada	DESCONOCIDA	29.4108	43.3342	20.9333	0	Desconocida	Menor de 45
217	4	0	0	Hombre	1.9	0	0	0	21	1.1	0	0	0	0	0	1	2.14517	Remision	DESCONOCIDA	29.4108	43.3342	33.9	0	Desconocida	Menor de 45		1.17405
217	5	0	0	Hombre															DESCONOCIDA	29.4108	43.3342		0	Desconocida	Menor de 45
218	1	0	0	Hombre		0.125	0	4	13	1	0	0	0	0	0	0	2.77546	Act. baja	OTRAS	26.0617	42.8849	3.93333	0		Menor de 45
218	2	0	0	Hombre															OTRAS	26.0617	42.8849		0		Menor de 45
218	3	0	0	Hombre															OTRAS	26.0617	42.8849		0		Menor de 45
218	4	0	0	Hombre		0	0	0	11	0.3	0	0	0	0	0	0	1.95853	Remision	OTRAS	26.0617	42.8849	28.4333	0		Menor de 45
218	5	0	0	Hombre															OTRAS	26.0617	42.8849		0		Menor de 45
219	1	2	1	Mujer	1.83	1.625	25	21	57	2.2	0	0	0	0	0	0	8.20126	Act. alta	AR	21.4109	42.9123	5.2	0	AR	Menor de 45		1.16309
219	2	2	1	Mujer															AR	21.4109	42.9123		0	AR	Menor de 45
219	3	2	1	Mujer	0.21	1.375	6	5	15	0.1	10	0	1	0	1	1	4.48145	Act. moderada	AR	21.4109	42.9123	23.8	0	AR	Menor de 45		0.676947
219	4	2	1	Mujer	0.156	0.75	10	10	20	0.1	10	0	1	0	0	0	5.17333	Act. alta	AR	21.4109	42.9123	29.8667	0	AR	Menor de 45		0.628465
219	5	2	1	Mujer															AR	21.4109	42.9123		0	AR	Menor de 45
220	1	0	1	Mujer	0.28	2.125	7	14		11.5	0	0	0	0	0	0			AR	25.7812	57.8055	6.2	1	AR	De 45 a 65		0.727427
220	2	0	1	Mujer		0.5	0	1			0	0	1	0	0	0			AR	25.7812	57.8055	14.1333	1	AR	De 45 a 65
220	3	0	1	Mujer	0.98	1.125	2	3	27	2.3	5	0	1	0	0	0	3.75202	Act. moderada	AR	25.7812	57.8055	19.5	1	AR	De 45 a 65		0.994962
220	4	0	1	Mujer	0.95	0.5	0	0		1.2	0	0	1	0	0	0			AR	25.7812	57.8055	37.6667	1	AR	De 45 a 65		0.987259
220	5	0	1	Mujer	1.91	0.5	0	0	26	1.1	0	0	0	1	0	0	2.50467	Remision	AR	25.7812	57.8055	65.1	1	AR	De 45 a 65		1.1756
221	1	2	0	Mujer		0.25	5	4	20	0.5	0	0	0	0	0	0	4.53921	Act. moderada	DESCONOCIDA	24.4352	40.5781	2.43333	0	Desconocida	Menor de 45
221	2	2	0	Mujer															DESCONOCIDA	24.4352	40.5781		0	Desconocida	Menor de 45
221	3	2	0	Mujer															DESCONOCIDA	24.4352	40.5781		0	Desconocida	Menor de 45
221	4	2	0	Mujer															DESCONOCIDA	24.4352	40.5781		0	Desconocida	Menor de 45
221	5	2	0	Mujer															DESCONOCIDA	24.4352	40.5781		0	Desconocida	Menor de 45
222	1	0	0	Mujer	0.38	0.125	5	4	15	0.1	5	0	0	0	0	0	3.87583	Act. moderada	OTRAS	24.539	20.9644	1.46667			Menor de 45		0.785138
222	2	0	0	Mujer	0.3	0	0	0	18		0	0	0	0	0	0	2.24726	Remision	OTRAS	24.539	20.9644	7.06667			Menor de 45		0.740083
222	3	0	0	Mujer															OTRAS	24.539	20.9644				Menor de 45
222	4	0	0	Mujer	0.41	0	0	0	30	0.1	0	0	0	0	0	0	2.38084	Remision	OTRAS	24.539	20.9644	29.7			Menor de 45		0.800195
222	5	0	0	Mujer															OTRAS	24.539	20.9644				Menor de 45
223	1	0	0	Mujer		0	0	0	27	0.5	0	0	0	0	0	0	2.30709	Remision	OTRAS	25.7812	59.9808	6.13333	0		De 45 a 65
223	2	0	0	Mujer															OTRAS	25.7812	59.9808		0		De 45 a 65
223	3	0	0	Mujer															OTRAS	25.7812	59.9808		0		De 45 a 65
223	4	0	0	Mujer		0	0	0	20	0.1	0	0	0	0	0	0	2.09701	Remision	OTRAS	25.7812	59.9808	25.2333	0		De 45 a 65
223	5	0	0	Mujer															OTRAS	25.7812	59.9808		0		De 45 a 65
224	1	1	1	Mujer		0.75	1	13	33	1	8	0	1	1	0	0	4.46511	Act. moderada	AR	24.7796	50.1096	8.4	1	AR	De 45 a 65
224	2	1	1	Mujer		0	0	3	11	0.1	3	0	1	1	0	0	2.1915	Remision	AR	24.7796	50.1096	14.4667	1	AR	De 45 a 65
224	3	1	1	Mujer		0	2	5	14	0.7	0	0	1	1	0	0	3.5034	Act. moderada	AR	24.7796	50.1096	19.0667	1	AR	De 45 a 65
224	4	1	1	Mujer		0.125	1	5	14	0.5	0	0	1	1	0	0	3.34144	Act. moderada	AR	24.7796	50.1096	32.5333	1	AR	De 45 a 65
224	5	1	1	Mujer		0.125	0	2	10	0.06	0	1	1	0	0	0	2.25979	Remision	AR	24.7796	50.1096	66	1	AR	De 45 a 65
225	1	2	0	Mujer	4.47	1.125	6	4	24	0.7	10	0	0	0	0	0	4.88435	Act. moderada	AR	28.5075	62.7671	4.76667		AR	De 45 a 65		1.45404
225	2	2	0	Mujer	1.88	1.625	3	2		0.8	0	0	1	0	0	0			AR	28.5075	62.7671	11.5333		AR	De 45 a 65		1.17095
225	3	2	0	Mujer	1.28	1.25	6	1		0.8	0	0	1	0	0	0			AR	28.5075	62.7671	17.3333		AR	De 45 a 65		1.06366
225	4	2	0	Mujer	0.21	1.125	6	5	33	0.9	0	0	1	0	0	0	5.32737	Act. alta	AR	28.5075	62.7671	31.9333		AR	De 45 a 65		0.676947
225	5	2	0	Mujer															AR	28.5075	62.7671			AR	De 45 a 65
226	1	2	0	Mujer	0.41	0.5	1	1	26	0.5	0	0	0	0	0	0	3.82067	Act. moderada	OTRAS	26.3146	53.8274	4.06667	0		De 45 a 65		0.800195
226	2	2	0	Mujer															OTRAS	26.3146	53.8274		0		De 45 a 65
226	3	2	0	Mujer	2.51	0.75	1	1	17	0.1	0	0	0	0	0	0	3.48125	Act. moderada	OTRAS	26.3146	53.8274	15.9667	0		De 45 a 65		1.25869
226	4	2	0	Mujer	1.1	0.5	14	0	15	0	0	0	0	0	0	0	4.67696	Act. moderada	OTRAS	26.3146	53.8274	31.0333	0		De 45 a 65		1.02411
226	5	2	0	Mujer															OTRAS	26.3146	53.8274		0		De 45 a 65
227	1	2	1	Mujer		2.375	7	12	51	1	0	0	0	0	0	0	5.55385	Act. alta	AR	21.0772	65.1945	2.1	1	AR	Mayor de 65
227	2	2	1	Mujer		0.875	0	2	40		8	0	0	0	0	0	3.3422	Act. moderada	AR	21.0772	65.1945	8.16667	1	AR	Mayor de 65
227	3	2	1	Mujer															AR	21.0772	65.1945		1	AR	Mayor de 65
227	4	2	1	Mujer															AR	21.0772	65.1945		1	AR	Mayor de 65
227	5	2	1	Mujer															AR	21.0772	65.1945		1	AR	Mayor de 65
228	1		0	Hombre		0	0	0	6	0.1	0	0	0	0	0	0	1.25423	Remision	OTRAS	31.0204	28.3342	2.66667			Menor de 45
228	2		0	Hombre		0	1	0	1	0.1	0	0	0	0	0	0	0.714	Remision	OTRAS	31.0204	28.3342	9.2			Menor de 45
228	3		0	Hombre		0	0	0	11	0.5	0	0	0	0	0	0	1.67853	Remision	OTRAS	31.0204	28.3342	14.1			Menor de 45
228	4		0	Hombre															OTRAS	31.0204	28.3342				Menor de 45
228	5		0	Hombre															OTRAS	31.0204	28.3342				Menor de 45
229	1	0	1	Mujer	2.92	1.75	6	7	55	0.9	0	0	0	0	0	0	5.33766	Act. alta	AR	24.1672	41.2082	4.2	1	AR	Menor de 45		1.30721
229	2	0	1	Mujer															AR	24.1672	41.2082		1	AR	Menor de 45
229	3	0	1	Mujer	2.01	0.875	0	0	46	5.2	2	0	1	0	0	0	3.59005	Act. moderada	AR	24.1672	41.2082	17.7333	1	AR	Menor de 45		1.19069
229	4	0	1	Mujer	1.52	0.625	0	1	20	0.1	0	0	1	0	0	0	2.82501	Act. baja	AR	24.1672	41.2082	32.6667	1	AR	Menor de 45		1.11035
229	5	0	1	Mujer	3.38	1.125	5	1	41	0.4	8	0	1	0	1	0	5.2517	Act. alta	AR	24.1672	41.2082	60.1	1	AR	Menor de 45		1.3559
230	1	0	0	Hombre		0.625	1	4	42	8.5	22	0	0	0	0	0	4.05837	Act. moderada	OTRAS	24.653	82.4822	1.3	0		Mayor de 65
230	2	0	0	Hombre		0.25	0	2	13		5	0	0	0	0	0	2.54144	Remision	OTRAS	24.653	82.4822	6.9	0		Mayor de 65
230	3	0	0	Hombre		0.875	0	4	14	1	0	0	0	0	0	0	2.75734	Act. baja	OTRAS	24.653	82.4822	12.2667	0		Mayor de 65
230	4	0	0	Hombre		0.75	1	2	37	2	0	0	0	0	0	0	3.69362	Act. moderada	OTRAS	24.653	82.4822	25.2333	0		Mayor de 65
230	5	0	0	Hombre															OTRAS	24.653	82.4822		0		Mayor de 65
231	1	0	1	Mujer	0.34	1.125	3	3	75	4.8	5	0	1	0	0	0	4.98116	Act. moderada	AR	24.1127	44.8	4.6	1	AR	Menor de 45		0.763607
231	2	0	1	Mujer	3.26	1.125	2	3	46	1.19	0	0	1	0	0	0	4.61498	Act. moderada	AR	24.1127	44.8	10.6667	1	AR	Menor de 45		1.34371
231	3	0	1	Mujer															AR	24.1127	44.8		1	AR	Menor de 45
231	4	0	1	Mujer	1.12	0.5	0	2	31	0	0	0	0	1	0	0	3.05177	Act. baja	AR	24.1127	44.8	28.8667	1	AR	Menor de 45		1.02874
231	5	0	1	Mujer	2.32	0	1	0	41	0.78	0	0	0	1	0	0	3.6215	Act. moderada	AR	24.1127	44.8	63.1	1	AR	Menor de 45		1.23416
232	1	0	0	Mujer		0.75	3	7	30	0.3	0	0	0	0	0	0	4.5116	Act. moderada	CONECTIVOPATIA	26.1066	70.3096	7.56667	0		Mayor de 65
232	2	0	0	Mujer		0.875	0	3	22		5	0	1	0	0	0	2.6487	Act. baja	CONECTIVOPATIA	26.1066	70.3096	13.6333	0		Mayor de 65
232	3	0	0	Mujer		0.75	1	2	32	0.2	4	0	1	0	0	0	3.50799	Act. moderada	CONECTIVOPATIA	26.1066	70.3096	19.2333	0		Mayor de 65
232	4	0	0	Mujer		0.75	2	7	42	0.2	0	0	1	0	0	0	4.54114	Act. moderada	CONECTIVOPATIA	26.1066	70.3096	31.8333	0		Mayor de 65
232	5	0	0	Mujer															CONECTIVOPATIA	26.1066	70.3096		0		Mayor de 65
233	1	0	1	Mujer	3.71	0.875	5	0	23	0.7	0	0	1	0	1	0	4.00704	Act. moderada	AR	35.1562	47.0795	14.7333	1	AR	De 45 a 65		1.38785
233	2	0	1	Mujer	2.71	0.5	2	3	20	0.4	0	0	1	0	1	0	3.83595	Act. moderada	AR	35.1562	47.0795	20.1	1	AR	De 45 a 65		1.28305
233	3	0	1	Mujer	1.57	0.125	2	0	24	0.2	0	0	1	0	1	0	3.4506	Act. moderada	AR	35.1562	47.0795	27.3333	1	AR	De 45 a 65		1.11937
233	4	0	1	Mujer	2.26	0	1	2			0	0	1	0	1	0			AR	35.1562	47.0795	39.2333	1	AR	De 45 a 65		1.2261
233	5	0	1	Mujer															AR	35.1562	47.0795		1	AR	De 45 a 65
234	1	0	1	Mujer	3.7	0.375	2	2	24	0.6	0	0	0	0	0	0	3.90258	Act. moderada	AR	33.3319	52.2164	0.5	1	AR	De 45 a 65		1.38692
234	2	0	1	Mujer	3.5	0.25	4	2	24	0.3	0	0	1	0	0	0	4.21662	Act. moderada	AR	33.3319	52.2164	6.1	1	AR	De 45 a 65		1.36778
234	3	0	1	Mujer	3.5	0.375	2	0	27	0.5	0	0	1	0	0	0	3.58905	Act. moderada	AR	33.3319	52.2164	12.4	1	AR	De 45 a 65		1.36778
234	4	0	1	Mujer	3.3	0	0	2	38		0	0	1	0	0	0	3.74029	Act. moderada	AR	33.3319	52.2164	25.8	1	AR	De 45 a 65		1.34781
234	5	0	1	Mujer															AR	33.3319	52.2164		1	AR	De 45 a 65
235	1	2	0	Mujer	1.6	1.125	3	2	14	0.5	10	0	1	0	0	0	3.92727	Act. moderada	AR	33.0078	42.7973	3.56667	0	AR	Menor de 45		1.12468
235	2	2	0	Mujer	6.1	0.625	6	1	12	1	0	0	1	0	0	0	3.86715	Act. moderada	AR	33.0078	42.7973	11.1667	0	AR	Menor de 45		1.57157
235	3	2	0	Mujer															AR	33.0078	42.7973		0	AR	Menor de 45
235	4	2	0	Mujer	2.3	1	6	2	12	0.7	0	0	0	0	0	0	4.20713	Act. moderada	AR	33.0078	42.7973	27.3667	0	AR	Menor de 45		1.23149
235	5	2	0	Mujer															AR	33.0078	42.7973		0	AR	Menor de 45
236	1	0	0	Mujer	17.4	1.75	6	10	91	4.3	0	0	0	0	0	0	6.11475	Act. alta	AR	28.8523	75.8274	7.8	0	AR	Mayor de 65		2.04238
236	2	0	0	Mujer	2.7	0.75	3	7	44	1.3	5	0	1	0	0	0	5.05969	Act. moderada	AR	28.8523	75.8274	13.8667	0	AR	Mayor de 65		1.28186
236	3	0	0	Mujer	4.7	0.75	0	2	51	0.7	3	0	1	0	0	0	3.84826	Act. moderada	AR	28.8523	75.8274	19.8667	0	AR	Mayor de 65		1.4724
236	4	0	0	Mujer	6	0.625	2	3	52	0.7	2	0	1	0	0	0	4.7428	Act. moderada	AR	28.8523	75.8274	32.5333	0	AR	Mayor de 65		1.56508
236	5	0	0	Mujer		1.125	0	0	75	1.4	2	0	1	1	0	0	3.30224	Act. moderada	AR	28.8523	75.8274	72.5333	0	AR	Mayor de 65
237	1	0	0	Mujer		0	0	0	23	0.2	8	0	0	0	0	0	2.25085	Remision	OTRAS	24.8358	76.4411	5.2	0		Mayor de 65
237	2	0	0	Mujer		0	0	0	38	0.4	0	0	0	0	0	0	2.63031	Act. baja	OTRAS	24.8358	76.4411	11.7333	0		Mayor de 65
237	3	0	0	Mujer		0	0	0	28	0.4	0	0	0	0	0	0	2.33254	Remision	OTRAS	24.8358	76.4411	17.5667	0		Mayor de 65
237	4	0	0	Mujer		0.25	0	0	33	0.4	0	0	0	0	0	0	2.44756	Remision	OTRAS	24.8358	76.4411	30.0667	0		Mayor de 65
237	5	0	0	Mujer															OTRAS	24.8358	76.4411		0		Mayor de 65
238	1	0	0	Mujer	1.85	0	0	2	27	1	0	0	0	0	0	0	2.85707	Act. baja	DESCONOCIDA	23.833	30.1616	0.833333	1	Desconocida	Menor de 45	3	1.16625	5153	1	18.2654
238	2	0	0	Mujer	0.44	0	1	1	27	1	0	0	1	0	0	0	3.32909	Act. moderada	DESCONOCIDA	23.833	30.1616	7.36667	1	Desconocida	Menor de 45	3	0.814448	4957	1	12.8094
238	3	0	0	Mujer	2.29	0	0	0	21	1.2	0	0	1	0	0	0	2.18717	Remision	DESCONOCIDA	23.833	30.1616	12.9667	1	Desconocida	Menor de 45	3	1.23015	4789	1	18.47
238	4	0	0	Mujer	1.39	0	0	0	19	0.4	0	0	0	0	0	1	2.78911	Act. baja	DESCONOCIDA	23.833	30.1616	23.9333	1	Desconocida	Menor de 45	3	1.08581	4460	1	5.171
238	5	0	0	Mujer		0	0	0	25	0.4	0	0	0	0	0	1	2.30921	Remision	DESCONOCIDA	23.833	30.1616	61.3667	1	Desconocida	Menor de 45	3
239	1	0	0	Hombre		1.75	14	9	15	6.6	0	0	0	0	0	0	5.74096	Act. alta	DESCONOCIDA	27.9297	71.1014	8.03333	0	Desconocida	Mayor de 65
239	2	0	0	Hombre															DESCONOCIDA	27.9297	71.1014		0	Desconocida	Mayor de 65
239	3	0	0	Hombre		0	0	0	9	0.3	8	0	1	0	0	0	1.53806	Remision	DESCONOCIDA	27.9297	71.1014	21.2333	0	Desconocida	Mayor de 65
239	4	0	0	Hombre		0	0	0	5	0.3	4	0	1	0	0	0	1.12661	Remision	DESCONOCIDA	27.9297	71.1014	33	0	Desconocida	Mayor de 65
239	5	0	0	Hombre															DESCONOCIDA	27.9297	71.1014		0	Desconocida	Mayor de 65
240	1	1	0	Mujer	7.48	2.125	8	13	75	1.4	0	0	0	0	0	0	6.06372	Act. alta	AR	24.974	61.789	5.4	0	AR	De 45 a 65		1.65377
240	2	1	0	Mujer															AR	24.974	61.789		0	AR	De 45 a 65
240	3	1	0	Mujer	4.74	0.75	0	4	50	1.3	5	0	1	0	0	0	3.74642	Act. moderada	AR	24.974	61.789	17.5667	0	AR	De 45 a 65		1.47552
240	4	1	0	Mujer	3.56	0	0	1	34	0.1	1	0	1	1	0	0	2.74845	Act. baja	AR	24.974	61.789	30.4	0	AR	De 45 a 65		1.37361
240	5	1	0	Mujer		0.75	0	0	43	0.3	0	0	1	1	0	0	3.37484	Act. moderada	AR	24.974	61.789	65.7333	0	AR	De 45 a 65
241	1	0	1	Mujer		0.25	0	3	23	0.5	5	0	1	0	0	0	2.88982	Act. baja	CONECTIVOPATIA	25.2174	80.7562	8.13333	0		Mayor de 65
241	2	0	1	Mujer															CONECTIVOPATIA	25.2174	80.7562		0		Mayor de 65
241	3	0	1	Mujer															CONECTIVOPATIA	25.2174	80.7562		0		Mayor de 65
241	4	0	1	Mujer															CONECTIVOPATIA	25.2174	80.7562		0		Mayor de 65
241	5	0	1	Mujer															CONECTIVOPATIA	25.2174	80.7562		0		Mayor de 65
242	1	2	0	Mujer	2.43	2.125	28	4	24	0.3	0	0	0	0	0	0	7.14788	Act. alta	DESCONOCIDA	37.2215	52.137	6.46667	0	Desconocida	De 45 a 65		1.24854
242	2	2	0	Mujer	2.12	1.375	25	1	35	0.5	0	0	0	0	1	0	6.47874	Act. alta	DESCONOCIDA	37.2215	52.137	11.8333	0	Desconocida	De 45 a 65		1.20666
242	3	2	0	Mujer	1.09	1.875	27	2	26	0.5	0	0	0	0	1	0	6.28649	Act. alta	DESCONOCIDA	37.2215	52.137	20.5667	0	Desconocida	De 45 a 65		1.02178
242	4	2	0	Mujer	0.56	2	27	2	31	0.6	0	0	0	0	1	0	6.63362	Act. alta	DESCONOCIDA	37.2215	52.137	31.2	0	Desconocida	De 45 a 65		0.865062
242	5	2	0	Mujer															DESCONOCIDA	37.2215	52.137		0	Desconocida	De 45 a 65
243	1		0	Mujer		1.25	5	5	28	0.5	0	0	0	0	0	0	4.43484	Act. moderada	OTRAS	27.5134	54.4438	6.6			De 45 a 65
243	2		0	Mujer															OTRAS	27.5134	54.4438				De 45 a 65
243	3		0	Mujer															OTRAS	27.5134	54.4438				De 45 a 65
243	4		0	Mujer															OTRAS	27.5134	54.4438				De 45 a 65
243	5		0	Mujer															OTRAS	27.5134	54.4438				De 45 a 65
244	1	2	0	Mujer	0.4	0	4	4	20	0.8	0	0	1	0	1	0	3.91701	Act. moderada	AR	24.6711	38.2329	24	0	AR	Menor de 45		0.795271
244	2	2	0	Mujer	0.84	0	0	0	12	0.5	0	0	1	0	1	0	1.73943	Remision	AR	24.6711	38.2329	38.1667	0	AR	Menor de 45		0.957348
244	3	2	0	Mujer	0.96	0	0	0	12	0.5	0	0	1	0	1	0	1.73943	Remision	AR	24.6711	38.2329	42.9667	0	AR	Menor de 45		0.989846
244	4	2	0	Mujer	1.76	0	1	0	12	0.7	0	0	1	0	1	0	2.34143	Remision	AR	24.6711	38.2329	54.8667	0	AR	Menor de 45		1.1518
244	5	2	0	Mujer		0.125	1	0	7	1.3	0	0	1	0	1	0	1.95014	Remision	AR	24.6711	38.2329	92.3	0	AR	Menor de 45
245	1	1	1	Mujer	0.74	1.125	6	4	17	0.5	0	0	0	0	0	0	4.29296	Act. moderada	AR	28.4444	30.6986	11.9667	1	AR	Menor de 45		0.927487
245	2	1	1	Mujer	0.19	0	0	0		1.1	0	0	0	0	1	0			AR	28.4444	30.6986	17.1	1	AR	Menor de 45		0.66022
245	3	1	1	Mujer	0.93	1.25	1	0	16	0.3	0	0	0	0	1	0	2.94881	Act. baja	AR	28.4444	30.6986	23.1667	1	AR	Menor de 45		0.982021
245	4	1	1	Mujer	8.05	0.75	6	2		0.9	0	0	0	0	1	0			AR	28.4444	30.6986	34.7667	1	AR	Menor de 45		1.68441
245	5	1	1	Mujer		0.375	1	0	38	2.9	0	0	1	1	0	0	3.48431	Act. moderada	AR	28.4444	30.6986	72.9667	1	AR	Menor de 45
246	1	1	1	Mujer	199.6	0.875	6	8	61	1.1	0	0	0	0	0	0	5.18129	Act. alta	AR	20.6612	69.9973	8.4	1	AR	Mayor de 65		3.75872
246	2	1	1	Mujer	72.8	0.25	0	1	40	0.2	0	0	1	0	1	0	3.33822	Act. moderada	AR	20.6612	69.9973	14.2333	1	AR	Mayor de 65		2.92101
246	3	1	1	Mujer	68.2	0	0	0	28	0.2	0	0	1	0	1	0	2.33254	Remision	AR	20.6612	69.9973	21.4667	1	AR	Mayor de 65		2.87373
246	4	1	1	Mujer	58.6	0.125	0	0	15	0.1	0	0	1	0	1	0	2.13364	Remision	AR	20.6612	69.9973	34.6333	1	AR	Mayor de 65		2.76678
246	5	1	1	Mujer		0.5	0	0	24	0.1	0	0	1	0	1	0	2.36464	Remision	AR	20.6612	69.9973	68.9333	1	AR	Mayor de 65
247	1	2	1	Mujer	4.4	1.375	4	7	14	0.1	8	0	0	0	0	0	3.98815	Act. moderada	AR	24.2439	42.7973	2.3	1	AR	Menor de 45		1.44832
247	2	2	1	Mujer	3.1	1	5	2	11	0.5	1	0	1	0	1	0	3.5787	Act. moderada	AR	24.2439	42.7973	7.66667	1	AR	Menor de 45		1.32691
247	3	2	1	Mujer	1.26	0.625	2	0	10	0.5	0	0	1	0	1	0	2.96377	Act. baja	AR	24.2439	42.7973	13.7333	1	AR	Menor de 45		1.05948
247	4	2	1	Mujer	0.9	0.625	3	2	14	0.1	0	0	1	0	1	0	3.46527	Act. moderada	AR	24.2439	42.7973	26.5667	1	AR	Menor de 45		0.974004
247	5	2	1	Mujer		0.875	15	1	3	0.11	0	0	1	0	0	0	3.5679	Act. moderada	AR	24.2439	42.7973	66.8	1	AR	Menor de 45
248	1	0	0	Mujer			5	8	12	0.2	0	0	0	0	0	0			ARTROSIS/CONTROL		65.3315	4	0		Mayor de 65	1		4853		6.43184
248	2	0	0	Mujer															ARTROSIS/CONTROL		65.3315		0		Mayor de 65	1				6.43184
248	3	0	0	Mujer															ARTROSIS/CONTROL		65.3315		0		Mayor de 65	1				6.43184
248	4	0	0	Mujer															ARTROSIS/CONTROL		65.3315		0		Mayor de 65	1				6.43184
248	5	0	0	Mujer															ARTROSIS/CONTROL		65.3315		0		Mayor de 65
249	1	1	0	Mujer		0.5	2	5	11	0.1	0	0	0	0	0	0	3.13859	Act. baja	ARTROSIS/CONTROL		62.2959	3.53333	0		De 45 a 65	1		4853		18.7175
249	2	1	0	Mujer															ARTROSIS/CONTROL		62.2959		0		De 45 a 65	1				18.7175
249	3	1	0	Mujer		0.25	0	0	11	0.1	0	0	0	0	0	0	1.67853	Remision	ARTROSIS/CONTROL		62.2959	16.1333	0		De 45 a 65	1		4475		18.7175
249	4	1	0	Mujer		0.25	0	0	8	0.1	0	0	0	0	0	0	1.45561	Remision	ARTROSIS/CONTROL		62.2959	29.3667	0		De 45 a 65	1		4078		18.7175
249	5	1	0	Mujer															ARTROSIS/CONTROL		62.2959		0		De 45 a 65
250	1	0	0	Mujer	14.1	0.875	7	5	80	1.57	0	0	0	0	0	0	5.97314	Act. alta	AR	22.6003	50.6986	12.3333	1	AR	De 45 a 65		1.93778
250	2	0	0	Mujer	4.2	1.125	13	6	18		10	0	1	0	0	0	5.61023	Act. alta	AR	22.6003	50.6986	17.4667	1	AR	De 45 a 65		1.43157
250	3	0	0	Mujer	3.8	0.75	17	2	12	1.02	5	0	1	0	0	0	5.31235	Act. alta	AR	22.6003	50.6986	23.2333	1	AR	De 45 a 65		1.39619
250	4	0	0	Mujer	5.8	0.75	1	0	15	0.51	1	0	1	1	0	0	2.45564	Remision	AR	22.6003	50.6986	36.5333	1	AR	De 45 a 65		1.55188
250	5	0	0	Mujer															AR	22.6003	50.6986		1	AR	De 45 a 65
251	1	0	0	Mujer	2.05	1.85	6	8	22	0.5	5	0	1	0	1	0	5.1954	Act. alta	AR	21.7079	36.5233	9.33333	1	AR	Menor de 45		1.19657
251	2	0	0	Mujer															AR	21.7079	36.5233		1	AR	Menor de 45
251	3	0	0	Mujer															AR	21.7079	36.5233		1	AR	Menor de 45
251	4	0	0	Mujer	0.67	0.625	0	0	16	0.5	0	0	0	1	0	0	2.36081	Remision	AR	21.7079	36.5233	39.1333	1	AR	Menor de 45		0.904729
251	5	0	0	Mujer	0.55	0.75	1	0	16	0.23	0	1	0	1	1	0	2.68281	Act. baja	AR	21.7079	36.5233	70.3333	1	AR	Menor de 45		0.861174
252	1	0	0	Hombre		1	2	9	11	0.2	0	0	0	0	0	0	4.29049	Act. moderada	OTRAS	25.5036	45.6466	0.633333	0		De 45 a 65
252	2	0	0	Hombre		0	0	1	2		0	0	0	0	0	0	0.765203	Remision	OTRAS	25.5036	45.6466	5.3	0		De 45 a 65
252	3	0	0	Hombre		0	0	0	5	0.1	0	0	0	0	0	0	1.16861	Remision	OTRAS	25.5036	45.6466	11.0333	0		De 45 a 65
252	4	0	0	Hombre		0	0	0	1	0.1	0	0	0	0	0	0	0	Remision	OTRAS	25.5036	45.6466	23.4	0		De 45 a 65
252	5	0	0	Hombre															OTRAS	25.5036	45.6466		0		De 45 a 65
253	1	0	1	Mujer		0.875	0	2		0.2	0	0	0	0	0	0			AR	20.7612	35.0082	5.33333	1	AR	Menor de 45
253	2	0	1	Mujer															AR	20.7612	35.0082		1	AR	Menor de 45
253	3	0	1	Mujer															AR	20.7612	35.0082		1	AR	Menor de 45
253	4	0	1	Mujer															AR	20.7612	35.0082		1	AR	Menor de 45
253	5	0	1	Mujer															AR	20.7612	35.0082		1	AR	Menor de 45
254	1	0	0	Hombre	3.66	1.625	12	23	42	1.4	0	0	0	0	0	0	6.6131	Act. alta	AR	29.0612	67.3644	4.4	1	AR	Mayor de 65		1.38315
254	2	0	0	Hombre	2.67	0.125	0	2	26	0.3	5	0	1	0	0	0	2.90065	Act. baja	AR	29.0612	67.3644	12.3333	1	AR	Mayor de 65		1.27829
254	3	0	0	Hombre	2.75	1	2	2	32	0.3	2	0	1	0	0	0	3.71195	Act. moderada	AR	29.0612	67.3644	15.6	1	AR	Mayor de 65		1.28775
254	4	0	0	Hombre	3.94	1.125	4	4	18	2.9	0	0	1	0	0	0	4.73926	Act. moderada	AR	29.0612	67.3644	29.3667	1	AR	Mayor de 65		1.40888
254	5	0	0	Hombre		0.25	0	0	35	0.1	0	0	1	1	0	0	2.64274	Act. baja	AR	29.0612	67.3644	65	1	AR	Mayor de 65
255	1	0	1	Mujer	2.9	1.875	17	13	26	0.7	0	0	0	0	0	0	6.74716	Act. alta	AR	26.3465	59.3288	2.73333	1	AR	De 45 a 65		1.30497
255	2	0	1	Mujer	2.14	1	8	1	15	0.3	5	0	1	0	0	0	4.51555	Act. moderada	AR	26.3465	59.3288	8.66667	1	AR	De 45 a 65		1.20949
255	3	0	1	Mujer	0	0.5	4	0	14	0.3	2	0	1	0	0	0	3.13534	Act. baja	AR	26.3465	59.3288	15.4333	1	AR	De 45 a 65		0
255	4	0	1	Mujer	0	1.375	3	4	11	0.2	0	0	1	0	0	0	3.62848	Act. moderada	AR	26.3465	59.3288	26.8667	1	AR	De 45 a 65		0
255	5	0	1	Mujer															AR	26.3465	59.3288		1	AR	De 45 a 65
256	1	1	1	Mujer	0.21	1.375	2	3	17	0.5	0	0	1	0	0	0	4.40818	Act. moderada	AR	35.8408	67.4986	14.6667	0	AR	Mayor de 65		0.676947
256	2	1	1	Mujer	1.01	1.625	1	4	15	0.3	0	0	1	0	0	0	3.72964	Act. moderada	AR	35.8408	67.4986	21.6333	0	AR	Mayor de 65		1.00249
256	3	1	1	Mujer	1.14	1.5	3	4	22	0.6	0	0	1	0	0	0	4.44968	Act. moderada	AR	35.8408	67.4986	28.4	0	AR	Mayor de 65		1.0333
256	4	1	1	Mujer	0.59	0.625	0	1	25	0.2	6	0	0	0	0	0	3.28921	Act. moderada	AR	35.8408	67.4986	39.6	0	AR	Mayor de 65		0.876421
256	5	1	1	Mujer		1.375	1	1	19	1	5	0	0	0	1	0	3.88111	Act. moderada	AR	35.8408	67.4986	75.9	0	AR	Mayor de 65
257	1	2	0	Hombre		1.375	4	4	70	15.6	0	0	0	0	0	0	5.00395	Act. moderada	ESPONDILOARTROPATIA	29.34	71.0959	1.23333	0		Mayor de 65
257	2	2	0	Hombre		0.875	3	2	1	0.9	2	0	0	0	0	1	1.99593	Remision	ESPONDILOARTROPATIA	29.34	71.0959	7.53333	0		Mayor de 65
257	3	2	0	Hombre		0.875	2	2	8	1.9	0	0	0	0	0	1	3.07755	Act. baja	ESPONDILOARTROPATIA	29.34	71.0959	14.3	0		Mayor de 65
257	4	2	0	Hombre		1.125	2	3	8	2	0	0	1	0	0	1	3.36254	Act. moderada	ESPONDILOARTROPATIA	29.34	71.0959	25.9667	0		Mayor de 65
257	5	2	0	Hombre		0.375	0	0	8	2.6	0	0	1	1	0	0	1.73561	Remision	ESPONDILOARTROPATIA	29.34	71.0959	62	0		Mayor de 65
258	1	0	0	Mujer	1.63	0.375	0	3		0.1	5	0	0	0	0	0			DESCONOCIDA	29.7442	64.5288	10.4333	1	Desconocida	De 45 a 65		1.12992
258	2	0	0	Mujer	3.19	0.25	0	4	12	0.6	0	0	1	0	0	0	2.64943	Act. baja	DESCONOCIDA	29.7442	64.5288	18.3667	1	Desconocida	De 45 a 65		1.33643
258	3	0	0	Mujer	0	0.25	0	3	2	0.3	0	0	0	0	0	0	1.09618	Remision	DESCONOCIDA	29.7442	64.5288	23.7	1	Desconocida	De 45 a 65		0
258	4	0	0	Mujer	0.76	0	0	2	7	0.2	0	0	0	0	0	0	2.17812	Remision	DESCONOCIDA	29.7442	64.5288	34.8333	1	Desconocida	De 45 a 65		0.933692
258	5	0	0	Mujer															DESCONOCIDA	29.7442	64.5288		1	Desconocida	De 45 a 65
259	1	1	1	Mujer	0.54	1.25	5	5		0.3	10	0	1	0	0	0			AR	27.0258	81.3973	20.8	1	AR	Mayor de 65		0.857232
259	2	1	1	Mujer															AR	27.0258	81.3973		1	AR	Mayor de 65
259	3	1	1	Mujer	12.3	1.5	10	4	69	1.4	0	0	0	1	0	0	6.34475	Act. alta	AR	27.0258	81.3973	35.6	1	AR	Mayor de 65		1.87273
259	4	1	1	Mujer	79.8	0.625	2	4	70	6.1	4	0	0	1	0	0	5.03991	Act. moderada	AR	27.0258	81.3973	51.0667	1	AR	Mayor de 65		2.98883
259	5	1	1	Mujer	1.48	1.625	3	3	34	0.4	2	0	0	1	0	0	4.48338	Act. moderada	AR	27.0258	81.3973	81.1	1	AR	Mayor de 65		1.10297
260	1		1	Mujer	1.3	0.625	10	7	14	1.7	15	0	1	0	0	0	5.05903	Act. moderada	AR	25.4581	52.8438	3.2	1	AR	De 45 a 65		1.06779
260	2		1	Mujer	0.17	1.125	6	3	11	0.8	1	0	1	0	0	0	4.17921	Act. moderada	AR	25.4581	52.8438	8.8	1	AR	De 45 a 65		0.642114
260	3		1	Mujer	3.31	1.125	6	9		0.3	0	0	1	1	0	0			AR	25.4581	52.8438	15.3333	1	AR	De 45 a 65		1.34883
260	4		1	Mujer	0.42	1	5	3	9	0.1	2	1	1	0	0	0	3.69523	Act. moderada	AR	25.4581	52.8438	29.9333	1	AR	De 45 a 65		0.80503
260	5		1	Mujer		0.75	7	5	8	0.1	2	1	1	0	0	0	4.13733	Act. moderada	AR	25.4581	52.8438	63.5	1	AR	De 45 a 65
261	1	0	0	Hombre	0.66	0.375	4	7	6	0.6	45	0	0	0	0	0	3.60504	Act. moderada	DESCONOCIDA	31.2026	65.7178	1.46667	0	Desconocida	Mayor de 65		0.901334
261	2	0	0	Hombre	0	0	1	3	5	0.5	4	0	0	0	0	0	2.52158	Remision	DESCONOCIDA	31.2026	65.7178	9.06667	0	Desconocida	Mayor de 65		0
261	3	0	0	Hombre	0.03	0.125	3	2	5	0.5	2	0	0	0	0	0	2.91253	Act. baja	DESCONOCIDA	31.2026	65.7178	13.5	0	Desconocida	Mayor de 65		0.416179
261	4	0	0	Hombre	0	0	1	0	9	0.4	0	0	0	0	0	0	2.37806	Remision	DESCONOCIDA	31.2026	65.7178	31.4667	0	Desconocida	Mayor de 65		0
261	5	0	0	Hombre															DESCONOCIDA	31.2026	65.7178		0	Desconocida	Mayor de 65
262	1	2	0	Mujer	0.15	0	4	3	11	0.2	0	0	0	0	0	0	3.4375	Act. moderada	OTRAS	22.68	42.2329	3.9	0		Menor de 45		0.622333
262	2	2	0	Mujer	0.32	0	5	0	16	0.2	0	0	0	0	0	0	3.82301	Act. moderada	OTRAS	22.68	42.2329	10.0667	0		Menor de 45		0.752121
262	3	2	0	Mujer															OTRAS	22.68	42.2329		0		Menor de 45
262	4	2	0	Mujer	0.24	0	0	0	1	0.1	0	0	0	0	0	0	0.644	Remision	OTRAS	22.68	42.2329	28.4	0		Menor de 45		0.699927
262	5	2	0	Mujer															OTRAS	22.68	42.2329		0		Menor de 45
263	1	1	1	Mujer	2.54	1.5	2	2	46	9	0	0	0	0	0	0	4.53999	Act. moderada	AR	24.9108	52.726	2.9	1	AR	De 45 a 65		1.26243
263	2	1	1	Mujer	0.32														AR	24.9108	52.726		1	AR	De 45 a 65		0.752121
263	3	1	1	Mujer	0.85	0.875	1	3	39	0.8	2	0	1	0	0	0	4.33747	Act. moderada	AR	24.9108	52.726	15.2667	1	AR	De 45 a 65		0.960185
263	4	1	1	Mujer	0.67	1	1	3			0	0	1	1	0	0			AR	24.9108	52.726	28.3333	1	AR	De 45 a 65		0.904729
263	5	1	1	Mujer	1.46	0.375	7	0			0	0	1	1	0	1			AR	24.9108	52.726	63.9667	1	AR	De 45 a 65		1.09923
264	1	2	0	Mujer	7.01	2.125	16	12	30	2.69	0	0	0	0	0	0	6.23479	Act. alta	AR	29.278	69.7507	7.86667	1	AR	Mayor de 65	2	1.62716	4937	1	21.6754
264	2	2	0	Mujer	1.05	0.375	1	4	11	0.6	8	0	1	1	0	0	3.34453	Act. moderada	AR	29.278	69.7507	13.7333	1	AR	Mayor de 65	2	1.01227	4761	1	22.0164
264	3	2	0	Mujer	0.48	1	19	18	32	2.7	5	0	0	1	0	0	6.54494	Act. alta	AR	29.278	69.7507	19.8	1	AR	Mayor de 65	2	0.832358	4579	1	2.784
264	4	2	0	Mujer	0.49	0.125	1	7	9	0.4	0	0	0	1	0	0	3.02087	Act. baja	AR	29.278	69.7507	32.5667	1	AR	Mayor de 65	2	0.83666	4196	1	19.9022
264	5	2	0	Mujer		0.375	0	2	18	0.5	5	0	0	1	0	0	2.62924	Act. baja	AR	29.278	69.7507	72.4333	1	AR	Mayor de 65	2
265	1	1	1	Mujer		0.375	18	13	16		0	0	0	0	0	0	5.78825	Act. alta	AR	22.6003	46.9123	4.83333	1	AR	De 45 a 65
265	2	1	1	Mujer		0.125	0	3	19	0	0	0	1	0	1	0	3.02208	Act. baja	AR	22.6003	46.9123		1	AR	De 45 a 65
265	3	1	1	Mujer		0.125	0	4	18	0.05	0	0	1	0	1	0	3.12926	Act. baja	AR	22.6003	46.9123	17.2	1	AR	De 45 a 65
265	4	1	1	Mujer		0	2	1	11	0.5	0	0	0	1	0	0	3.28249	Act. moderada	AR	22.6003	46.9123	30.3667	1	AR	De 45 a 65
265	5	1	1	Mujer		0	0	1	11	0.3	0	1	0	1	0	0	2.18253	Remision	AR	22.6003	46.9123	65.9333	1	AR	De 45 a 65
266	1	0	0	Mujer		2.5	6	7	73	9.1	0	0	0	0	0	0	5.95585	Act. alta	DESCONOCIDA		74.6712	2.53333	0	Desconocida	Mayor de 65
266	2	0	0	Mujer															DESCONOCIDA		74.6712		0	Desconocida	Mayor de 65
266	3	0	0	Mujer															DESCONOCIDA		74.6712		0	Desconocida	Mayor de 65
266	4	0	0	Mujer															DESCONOCIDA		74.6712		0	Desconocida	Mayor de 65
266	5	0	0	Mujer															DESCONOCIDA		74.6712		0	Desconocida	Mayor de 65
267	1	0	0	Mujer	3.77	2.5	10	8	19		0	0	0	0	0	0	5.42194	Act. alta	AR	24.7737	58.2822	5.53333	1	AR	De 45 a 65		1.39343
267	2	0	0	Mujer	1.78	1	10	1	34	1.9	4	0	1	0	0	0	4.85533	Act. moderada	AR	24.7737	58.2822	11.0333	1	AR	De 45 a 65		1.15506
267	3	0	0	Mujer	0	1.375	11	2	10	0.3	2	0	1	0	0	0	4.6631	Act. moderada	AR	24.7737	58.2822	16.7333	1	AR	De 45 a 65		0
267	4	0	0	Mujer	0.09	1.125	3	1	14	0.5	2	0	1	0	0	0	3.47529	Act. moderada	AR	24.7737	58.2822	29.8	1	AR	De 45 a 65		0.547723
267	5	0	0	Mujer		1.5	12	0	9	0.3	0	0	1	0	0	0	4.45795	Act. moderada	AR	24.7737	58.2822	70.9667	1	AR	De 45 a 65
268	1		0	Hombre	6	0.875	6	10	56	9.1	0	0	0	0	0	0	5.2289	Act. alta	AR	24.1672	75.9123	2.53333	0	AR	Mayor de 65	2	1.56508	4915	1	31.7008
268	2		0	Hombre	5	0.25	0	0	11	0.5	0	0	0	0	0	0	1.91653	Remision	AR	24.1672	75.9123	12.5333	0	AR	Mayor de 65	2	1.49535	4615	1	2.2384
268	3		0	Hombre	5.1	0.25	0	1	9	0.4	0	0	0	0	0	0	2.05606	Remision	AR	24.1672	75.9123	15.3667	0	AR	Mayor de 65	2	1.50277	4530	1
268	4		0	Hombre	4.5	0.625	1	5	22	1.6	0	0	0	0	0	0	3.93783	Act. moderada	AR	24.1672	75.9123	29.6	0	AR	Mayor de 65	2	1.45648	4103	1	2.2725
268	5		0	Hombre		0.5	0	1	16	0.5	5	0	0	0	0	0	2.43081	Remision	AR	24.1672	75.9123	71.2667	0	AR	Mayor de 65	2
269	1		1	Mujer		0.25	0	3	16	0.1	0	0	0	0	0	0	3.40579	Act. moderada	DESCONOCIDA	20.4382	26.9452	12.6667		Desconocida	Menor de 45
269	2		1	Mujer															DESCONOCIDA	20.4382	26.9452			Desconocida	Menor de 45
269	3		1	Mujer		0.125	0	0	11	0.1	0	0	0	0	0	0	2.49053	Remision	DESCONOCIDA	20.4382	26.9452	24.1		Desconocida	Menor de 45
269	4		1	Mujer															DESCONOCIDA	20.4382	26.9452			Desconocida	Menor de 45
269	5		1	Mujer															DESCONOCIDA	20.4382	26.9452			Desconocida	Menor de 45
270	1	2	1	Mujer	3.1	1.375	18	2	23	0.1	0	0	0	0	0	0	5.9467	Act. alta	AR	23.4221	38.0082	8.83333	0	AR	Menor de 45	2	1.32691	4908	3	29.6451
270	2	2	1	Mujer	2.9														AR	23.4221	38.0082		0	AR	Menor de 45	2	1.30497		3
270	3	2	1	Mujer		1.125	7	1	21	0.5	2	0	1	0	0	0	4.59279	Act. moderada	AR	23.4221	38.0082	24.2	0	AR	Menor de 45	2		4447	3	3.189
270	4	2	1	Mujer	1.8	0.75	2	0	19	0.1	1	0	1	0	1	0	3.23107	Act. moderada	AR	23.4221	38.0082	33.7	0	AR	Menor de 45	2	1.15829	4162	3	27.585
270	5	2	1	Mujer		1	0	0	11	0.26	0	0	1	0	1	0	2.08453	Remision	AR	23.4221	38.0082	75.4333	0	AR	Menor de 45	2
271	1		0	Mujer	5.74	2.375	20	6	45	1.2	0	0	0	0	0	0	7.21292	Act. alta	AR	26.7532	54.189	4.96667	0	AR	De 45 a 65		1.54785
271	2		0	Mujer	1.82	0.75	0	1	13	0	2	0	1	0	0	0	2.76146	Act. baja	AR	26.7532	54.189	11.2667	0	AR	De 45 a 65		1.1615
271	3		0	Mujer	0.8	1	1	0	20	0.1	2	0	1	0	0	0	3.21701	Act. moderada	AR	26.7532	54.189	16.6333	0	AR	De 45 a 65		0.945742
271	4		0	Mujer	1.67	1	3	1	18	0.1	0	0	1	0	0	0	3.62321	Act. moderada	AR	26.7532	54.189	28.7667	0	AR	De 45 a 65		1.13679
271	5		0	Mujer		1	3	0	19	0.1	0	0	1	0	0	0	3.75906	Act. moderada	AR	26.7532	54.189	65.0333	0	AR	De 45 a 65
272	1	1	1	Hombre		0	0	3		0.5	0	0	0	0	0	0			OTRAS	27.9421	71.5726	5.2	0		Mayor de 65
272	2	1	1	Hombre															OTRAS	27.9421	71.5726		0		Mayor de 65
272	3	1	1	Hombre		0.25	0	0	10	0.2	0	0	0	0	0	0	1.84981	Remision	OTRAS	27.9421	71.5726	16.5333	0		Mayor de 65
272	4	1	1	Hombre		0.75	0	0	8	0.3	0	0	0	0	0	0	1.84761	Remision	OTRAS	27.9421	71.5726	28.7333	0		Mayor de 65
272	5	1	1	Hombre															OTRAS	27.9421	71.5726		0		Mayor de 65
273	1	0	0	Mujer	19.19	2	6	8	52	6.1	0	0	0	0	0	0	6.07754	Act. alta	AR	28.1969	50.2274	1	0	AR	De 45 a 65	2	2.093	4894	1	29.7912
273	2	0	0	Mujer	3.48	0.125	0	3	31	1.3	5	0	1	0	1	0	3.16877	Act. baja	AR	28.1969	50.2274	7.53333	0	AR	De 45 a 65	2	1.36582	4698	1	26.0402
273	3	0	0	Mujer	0.42	0	0	1	13	0.3	2	0	1	0	0	0	2.14546	Remision	AR	28.1969	50.2274	12.4	0	AR	De 45 a 65	2	0.80503	4552	1	24.4716
273	4	0	0	Mujer	0.156	0	0	0	17	0.3	0	0	1	0	0	0	1.98325	Remision	AR	28.1969	50.2274	24.5333	0	AR	De 45 a 65	2	0.628465	4188	1	26.0402
273	5	0	0	Mujer															AR	28.1969	50.2274		0	AR	De 45 a 65	2
274	1	1	1	Mujer	4.11	1	4	6	61	0.4	0	0	0	0	0	0	4.97747	Act. moderada	AR	26.635	60.6904	7.5	1	AR	De 45 a 65		1.42384
274	2	1	1	Mujer	7.6	0.375	0	2	53	0.9	0	0	1	0	0	0	3.55318	Act. moderada	AR	26.635	60.6904	13.1	1	AR	De 45 a 65		1.66036
274	3	1	1	Mujer	1.75	0	0	0	42	0.1	0	0	1	0	0	0	2.61637	Act. baja	AR	26.635	60.6904	18.2333	1	AR	De 45 a 65		1.15016
274	4	1	1	Mujer	0.21	0.375	0	0	51	0.1	0	0	1	0	0	0	3.06028	Act. baja	AR	26.635	60.6904	30.8333	1	AR	De 45 a 65		0.676947
274	5	1	1	Mujer															AR	26.635	60.6904		1	AR	De 45 a 65
275	1	1	1	Hombre		0.375	1	3	13	0.8	0	0	1	0	1	0	3.17644	Act. baja	ESPONDILOARTROPATIA	29.0367	23.1014	12.7333	1		Menor de 45
275	2	1	1	Hombre															ESPONDILOARTROPATIA	29.0367	23.1014		1		Menor de 45
275	3	1	1	Hombre															ESPONDILOARTROPATIA	29.0367	23.1014		1		Menor de 45
275	4	1	1	Hombre															ESPONDILOARTROPATIA	29.0367	23.1014		1		Menor de 45
275	5	1	1	Hombre															ESPONDILOARTROPATIA	29.0367	23.1014		1		Menor de 45
276	1	0	1	Mujer	6.93	1.375	14	2	24	0.2	0	0	0	0	0	0	5.35995	Act. alta	AR	27.6304	46.8055	4.63333	1	AR	De 45 a 65		1.62249
276	2	0	1	Mujer	4.36	0.75	3	0	15	0.2	5	0	1	0	0	0	2.92158	Act. baja	AR	27.6304	46.8055	11.4	1	AR	De 45 a 65		1.44501
276	3	0	1	Mujer	1.27	0.75	8	0	16		0	0	1	0	0	0	3.80473	Act. moderada	AR	27.6304	46.8055	17.7	1	AR	De 45 a 65		1.06158
276	4	0	1	Mujer	4.84	0.75	0	0	13	0.1	0	0	1	0	0	0	1.90746	Remision	AR	27.6304	46.8055	28.6667	1	AR	De 45 a 65		1.48324
276	5	0	1	Mujer		1	2	1	18	0.3	0	0	1	0	0	0	4.00522	Act. moderada	AR	27.6304	46.8055	66.3333	1	AR	De 45 a 65
277	1	1	0	Mujer		0.25	5	0	24	0.2	0	0	0	0	0	0	3.70084	Act. moderada	OTRAS	22.5896	52.2247	5.9	0		De 45 a 65
277	2	1	0	Mujer		0	3	1	17	0.2	0	0	0	0	0	0	3.3032	Act. moderada	OTRAS	22.5896	52.2247	12.4333	0		De 45 a 65
277	3	1	0	Mujer		0	2	2	25	0.2	0	0	0	0	0	0	3.62315	Act. moderada	OTRAS	22.5896	52.2247	22.4667	0		De 45 a 65
277	4	1	0	Mujer															OTRAS	22.5896	52.2247		0		De 45 a 65
277	5	1	0	Mujer															OTRAS	22.5896	52.2247		0		De 45 a 65
278	1	0	0	Mujer	1.97	0.25	2	3	70	3.9	15	0	0	0	0	0	4.90888	Act. moderada	AR	19.2974	44.0986	4.86667	1	AR	Menor de 45		1.18472
278	2	0	0	Mujer	4.2	1.5	2	7	69	2.2	10	0	1	0	0	0	5.50464	Act. alta	AR	19.2974	44.0986	10.9333	1	AR	Menor de 45		1.43157
278	3	0	0	Mujer	1.52	1.75	17	13	97	5.1	20	0	1	1	0	0	7.51479	Act. alta	AR	19.2974	44.0986	18.7333	1	AR	Menor de 45		1.11035
278	4	0	0	Mujer	7.18	1	17	13	95	6.3	20	1	1	0	0	0	7.43021	Act. alta	AR	19.2974	44.0986	28.7667	1	AR	Menor de 45		1.63693
278	5	0	0	Mujer															AR	19.2974	44.0986		1	AR	Menor de 45
279	1	2	1	Mujer	1.93	0.625	0	0	23	0.1	0	0	0	0	0	0	3.07685	Act. baja	DESCONOCIDA	22.6757	44.3836	10.9333	1	Desconocida	Menor de 45		1.17866
279	2	2	1	Mujer	2.25	0.875	3	1	22	0.5	0	0	1	0	0	0	4.07168	Act. moderada	DESCONOCIDA	22.6757	44.3836	18.6	1	Desconocida	Menor de 45		1.22474
279	3	2	1	Mujer	2.78	0.875	2	1	15	0.1	0	0	1	0	0	0	3.98959	Act. moderada	DESCONOCIDA	22.6757	44.3836	29.0667	1	Desconocida	Menor de 45		1.29125
279	4	2	1	Mujer	1.58	0.375	0	0	14	0.1	0	0	1	0	0	0	2.50534	Remision	DESCONOCIDA	22.6757	44.3836	36.3667	1	Desconocida	Menor de 45		1.12115
279	5	2	1	Mujer															DESCONOCIDA	22.6757	44.3836		1	Desconocida	Menor de 45
280	1	0	0	Mujer	0.24	0.125	0	0	8	0.1	0	0	0	0	0	0	1.62361	Remision	OTRAS	19.1001	28.3151	1.3	0		Menor de 45		0.699927
280	2	0	0	Mujer	0.35	0	0	0	11	0	0	0	0	0	0	0	1.67853	Remision	OTRAS	19.1001	28.3151	7.43333	0		Menor de 45		0.769161
280	3	0	0	Mujer															OTRAS	19.1001	28.3151		0		Menor de 45
280	4	0	0	Mujer	0.53	0	0	0	6	0	0	0	0	0	0	0	1.33823	Remision	OTRAS	19.1001	28.3151	24.9333	0		Menor de 45		0.853236
280	5	0	0	Mujer															OTRAS	19.1001	28.3151		0		Menor de 45
281	1		0	Mujer	5.7	0.875	0	2	7	0.5	0	0	0	0	0	0	2.73812	Act. baja	DESCONOCIDA	17.1875	52.2849	2.7	1	Desconocida	De 45 a 65	3	1.54514	4883	4	34.2933
281	2		0	Mujer															DESCONOCIDA	17.1875	52.2849		1	Desconocida	De 45 a 65	3
281	3		0	Mujer	0.3	0.375	3	1	8		4	0	0	0	0	0	2.80356	Act. baja	DESCONOCIDA	17.1875	52.2849	14.4333	1	Desconocida	De 45 a 65	3	0.740083	4531	4	11.2731
281	4		0	Mujer	1	0.375	0	0	3	0.012	2	0	0	0	0	0	1.00703	Remision	DESCONOCIDA	17.1875	52.2849	27.7333	1	Desconocida	De 45 a 65	3	1	4132	4	24.995
281	5		0	Mujer															DESCONOCIDA	17.1875	52.2849		1	Desconocida	De 45 a 65	3
282	1	1	1	Mujer		0.625	2	0	23	0.1	0	0	0	0	0	0	3.54681	Act. moderada	DESCONOCIDA	21.7865	69.5096	4.56667	1	Desconocida	Mayor de 65
282	2	1	1	Mujer															DESCONOCIDA	21.7865	69.5096		1	Desconocida	Mayor de 65
282	3	1	1	Mujer															DESCONOCIDA	21.7865	69.5096		1	Desconocida	Mayor de 65
282	4	1	1	Mujer		0	0	0			0	0	0	0	0	0			DESCONOCIDA	21.7865	69.5096	32.4333	1	Desconocida	Mayor de 65
282	5	1	1	Mujer															DESCONOCIDA	21.7865	69.5096		1	Desconocida	Mayor de 65
283	1	0	1	Mujer	6.98	1	0	5	48	1.8	15	0	1	0	0	0	3.60194	Act. moderada	AR	25.462	41.8356	11.6333	1	AR	Menor de 45		1.62541
283	2	0	1	Mujer															AR	25.462	41.8356		1	AR	Menor de 45
283	3	0	1	Mujer															AR	25.462	41.8356		1	AR	Menor de 45
283	4	0	1	Mujer	8.43	0.875	0	15	8	0.3	5	0	1	1	0	0	3.24004	Act. moderada	AR	25.462	41.8356	41.8667	1	AR	Menor de 45		1.70395
283	5	0	1	Mujer		0.375	0	0	10	0.1	5	0	1	1	0	0	1.66781	Remision	AR	25.462	41.8356	76.9	1	AR	Menor de 45
284	1	0	0	Hombre	2.1	0.5	0	4	43	2.2	15	0	0	0	0	0	3.47284	Act. moderada	DESCONOCIDA	28.6048	73.6712	4.13333	0	Desconocida	Mayor de 65		1.2038
284	2	0	0	Hombre	0.75	0	0	0	11	0.5	10	0	0	0	0	0	1.95853	Remision	DESCONOCIDA	28.6048	73.6712	10.5333	0	Desconocida	Mayor de 65		0.930605
284	3	0	0	Hombre	0.98	0	0	1	14	0	1	0	0	0	0	0	2.19734	Remision	DESCONOCIDA	28.6048	73.6712	20.6667	0	Desconocida	Mayor de 65		0.994962
284	4	0	0	Hombre	3.06	0	0	0	6	0.1	0	0	0	0	0	0	1.31023	Remision	DESCONOCIDA	28.6048	73.6712	28.9667	0	Desconocida	Mayor de 65		1.32261
284	5	0	0	Hombre															DESCONOCIDA	28.6048	73.6712		0	Desconocida	Mayor de 65
285	1		0	Mujer	22.95	1.75	2	3	47	5.99	0	0	0	0	0	0	4.88204	Act. moderada	DESCONOCIDA	25.5367	59.4274	2.9		Desconocida	De 45 a 65		2.18875
285	2		0	Mujer															DESCONOCIDA	25.5367	59.4274			Desconocida	De 45 a 65
285	3		0	Mujer	4.34	0.625	0	0			1	0	0	0	0	0			DESCONOCIDA	25.5367	59.4274	16.4333		Desconocida	De 45 a 65		1.44335
285	4		0	Mujer	1.19	0.125	0	0	20	0.43	0	0	0	0	0	0	2.37701	Remision	DESCONOCIDA	25.5367	59.4274	30.1		Desconocida	De 45 a 65		1.04445
285	5		0	Mujer															DESCONOCIDA	25.5367	59.4274			Desconocida	De 45 a 65
286	1	0	1	Mujer	1	1.625	5	6	23	2.4	0	0	0	0	0	0	4.7629	Act. moderada	AR	29.0487	63.0877	4.7	0	AR	De 45 a 65		1
286	2	0	1	Mujer															AR	29.0487	63.0877		0	AR	De 45 a 65
286	3	0	1	Mujer	2.12	1.375	5	3	20	0.7	0	0	1	0	0	0	4.70218	Act. moderada	AR	29.0487	63.0877	18.4333	0	AR	De 45 a 65		1.20666
286	4	0	1	Mujer	0.27	1.875	0	0	27	0.4	5	0	0	0	0	0	2.78309	Act. baja	AR	29.0487	63.0877	31.8667	0	AR	De 45 a 65		0.720843
286	5	0	1	Mujer															AR	29.0487	63.0877		0	AR	De 45 a 65
287	1	2	1	Mujer		0	6	2	10	0.16	0	0	0	0	0	0	3.4915	Act. moderada	AR	27.2392	44.2055	7.76667	1	AR	Menor de 45
287	2	2	1	Mujer		0	1	4	8		0	0	1	0	0	0	2.57561	Remision	AR	27.2392	44.2055	13.1333	1	AR	Menor de 45
287	3	2	1	Mujer		0.25	0	3	9	0.2	0	0	1	0	0	0	2.14903	Remision	AR	27.2392	44.2055	26.8333	1	AR	Menor de 45
287	4	2	1	Mujer		0.125	5	4	21	0.3	0	0	1	1	0	0	4.57336	Act. moderada	AR	27.2392	44.2055	32.6333	1	AR	Menor de 45
287	5	2	1	Mujer		0	0	2	19	0.2	0	0	1	1	0	0	2.51309	Remision	AR	27.2392	44.2055	76.0333	1	AR	Menor de 45
288	1	2	1	Hombre		0	0	0	14	1.4	0	0	0	0	0	0	1.84734	Remision		23.8895	37.6137	2.2			Menor de 45
288	2	2	1	Hombre																23.8895	37.6137				Menor de 45
288	3	2	1	Hombre																23.8895	37.6137				Menor de 45
288	4	2	1	Hombre																23.8895	37.6137				Menor de 45
288	5	2	1	Hombre																23.8895	37.6137				Menor de 45
289	1	2	0	Mujer	5.98	1.875	4	9	44	1	0	0	0	0	0	0	5.16893	Act. alta	AR	26.9127	54.4658	7.33333	0	AR	De 45 a 65		1.56378
289	2	2	0	Mujer	2.92	0.625	2	3	35	0.2	8	0	1	0	0	0	4.53568	Act. moderada	AR	26.9127	54.4658	14.8	0	AR	De 45 a 65		1.30721
289	3	2	0	Mujer	1.64	0.75	0	3	29		2	0	1	0	0	0	3.29008	Act. moderada	AR	26.9127	54.4658	20.0333	0	AR	De 45 a 65		1.13165
289	4	2	0	Mujer	1.39	0.125	0	1	28	0.1	1	0	1	0	0	0	2.82254	Act. baja	AR	26.9127	54.4658	33.1	0	AR	De 45 a 65		1.08581
289	5	2	0	Mujer		0.125	0	0	30	0.2	0	0	1	0	0	0	2.82884	Act. baja	AR	26.9127	54.4658	68.6667	0	AR	De 45 a 65
290	1	0	0	Mujer		2	6	6	30	0.4	0	0	0	0	0	0	5.18041	Act. alta	DESCONOCIDA	30.7479	83.0055	5.16667		Desconocida	Mayor de 65
290	2	0	0	Mujer															DESCONOCIDA	30.7479	83.0055			Desconocida	Mayor de 65
290	3	0	0	Mujer															DESCONOCIDA	30.7479	83.0055			Desconocida	Mayor de 65
290	4	0	0	Mujer															DESCONOCIDA	30.7479	83.0055			Desconocida	Mayor de 65
290	5	0	0	Mujer															DESCONOCIDA	30.7479	83.0055			Desconocida	Mayor de 65
291	1	1	1	Hombre		1.125	8	7	50	3.6	0	0	0	0	0	0	5.41315	Act. alta	AR	21.4844	78.2082	5.16667		AR	Mayor de 65
291	2	1	1	Hombre															AR	21.4844	78.2082			AR	Mayor de 65
291	3	1	1	Hombre															AR	21.4844	78.2082			AR	Mayor de 65
291	4	1	1	Hombre															AR	21.4844	78.2082			AR	Mayor de 65
291	5	1	1	Hombre															AR	21.4844	78.2082			AR	Mayor de 65
292	1	2	1	Mujer	7.38	0.75	3	9	46	1	0	0	1	0	0	0	4.728	Act. moderada	AR	23.1473	64.0521	22.6	1	AR	De 45 a 65		1.64822
292	2	2	1	Mujer	3.06	0.25	1	7	25	0.4	10	0	1	1	0	0	3.77802	Act. moderada	AR	23.1473	64.0521	28.9	1	AR	De 45 a 65		1.32261
292	3	2	1	Mujer	5.47	0	0	4	35	0.6	0	0	1	1	0	0	3.23074	Act. moderada	AR	23.1473	64.0521	34.5	1	AR	De 45 a 65		1.52931
292	4	2	1	Mujer	4.35	0	0	8	33	0.4	0	1	1	0	0	0	3.35151	Act. moderada	AR	23.1473	64.0521	47.1	1	AR	De 45 a 65		1.44418
292	5	2	1	Mujer		0	0	0	33	0.5	0	1	1	0	0	0	2.44756	Remision	AR	23.1473	64.0521	93.5	1	AR	De 45 a 65
293	1	1	1	Mujer	3.87	2.125	14	3	48	0.8	0	0	0	0	0	0	5.93414	Act. alta	AR	29.0318	52.0329	5.4	1	AR	De 45 a 65		1.40258
293	2	1	1	Mujer	0.51	0	0	1	29	0.3	2	0	1	0	1	0	3.00111	Act. baja	AR	29.0318	52.0329	11.5	1	AR	De 45 a 65		0.84507
293	3	1	1	Mujer	1.69	0.375	0	0	21	0.2	0	0	1	0	1	0	2.27117	Remision	AR	29.0318	52.0329	18.0667	1	AR	De 45 a 65		1.14018
293	4	1	1	Mujer	3.59	1	6	2	27	0.3	0	0	1	0	1	0	4.94278	Act. moderada	AR	29.0318	52.0329	30.5333	1	AR	De 45 a 65		1.37649
293	5	1	1	Mujer		0.875	8	0	36	0.5	0	0	1	1	0	0	4.58238	Act. moderada	AR	29.0318	52.0329	69.7333	1	AR	De 45 a 65
294	1	1	0	Hombre	4.05	0	0	0	19	0.6	5	0	1	0	0	0	2.10311	Remision	AR	30.6737	69.8164	2.63333	0	AR	Mayor de 65		1.41861
294	2	1	0	Hombre															AR	30.6737	69.8164		0	AR	Mayor de 65
294	3	1	0	Hombre	1.85	0.25	0	0	6	0.4	5	0	1	0	0	0	1.25423	Remision	AR	30.6737	69.8164	15	0	AR	Mayor de 65		1.16625
294	4	1	0	Hombre	3.95	0	0	0	27	1.3	0	0	1	0	0	0	2.33509	Remision	AR	30.6737	69.8164	27.2333	0	AR	Mayor de 65		1.40977
294	5	1	0	Hombre															AR	30.6737	69.8164		0	AR	Mayor de 65
295	1	2	0	Mujer		1	8	10	76	11.1	0	0	0	0	0	0	5.85087	Act. alta	OTRAS	18.9866	30.3479	1.23333	0		Menor de 45
295	2	2	0	Mujer															OTRAS	18.9866	30.3479		0		Menor de 45
295	3	2	0	Mujer															OTRAS	18.9866	30.3479		0		Menor de 45
295	4	2	0	Mujer															OTRAS	18.9866	30.3479		0		Menor de 45
295	5	2	0	Mujer															OTRAS	18.9866	30.3479		0		Menor de 45
296	1	0	0	Hombre	1.85	1.25	1	2	30	1.3	0	0	0	0	0	0	3.81282	Act. moderada	OTRAS	29.737	65.2329	4.43333	0		Mayor de 65		1.16625
296	2	0	0	Hombre															OTRAS	29.737	65.2329		0		Mayor de 65
296	3	0	0	Hombre	1.44	0.625	0	2	8	0.7	5	0	1	0	0	0	2.18759	Remision	OTRAS	29.737	65.2329	16.5667	0		Mayor de 65		1.09545
296	4	0	0	Hombre	1.06	0	0	0	12	0.2	1	0	1	0	0	0	1.99143	Remision	OTRAS	29.737	65.2329	28.3333	0		Mayor de 65		1.01467
296	5	0	0	Hombre															OTRAS	29.737	65.2329		0		Mayor de 65
297	1	2	0	Mujer	2.45	1.125	3	3		0.2	0	0	0	0	0	0			DESCONOCIDA	21.7192	57.2466	9.16667	1	Desconocida	De 45 a 65	3	1.2511	4750	4	19.83
297	2	2	0	Mujer															DESCONOCIDA	21.7192	57.2466		1	Desconocida	De 45 a 65	3
297	3	2	0	Mujer	0.31	0.5	1	1		0.1		0	1	0	1	0			DESCONOCIDA	21.7192	57.2466	20.9	1	Desconocida	De 45 a 65	3	0.746175	4398	4	22.334
297	4	2	0	Mujer	0.39	0.5	0	1	8	0.1	0	0	1	0	1	0	2.16961	Remision	DESCONOCIDA	21.7192	57.2466	32.1	1	Desconocida	De 45 a 65	3	0.790253	4062	4	9.5266
297	5	2	0	Mujer		0.5	0	0	13	0.1	0	0	1	0	1	0	2.10346	Remision	DESCONOCIDA	21.7192	57.2466	69.5333	1	Desconocida	De 45 a 65	3
298	1	2	1	Mujer		1	1	6	23	0.8	0	0	0	0	0	0	4.5187	Act. moderada	AR	24.3496	59.7973	6.16667	1	AR	De 45 a 65
298	2	2	1	Mujer															AR	24.3496	59.7973		1	AR	De 45 a 65
298	3	2	1	Mujer															AR	24.3496	59.7973		1	AR	De 45 a 65
298	4	2	1	Mujer															AR	24.3496	59.7973		1	AR	De 45 a 65
298	5	2	1	Mujer															AR	24.3496	59.7973		1	AR	De 45 a 65
299	1	0	0	Mujer	2.45	1.25	0	1	14	0.5	0	0	0	0	0	0	2.71534	Act. baja	DESCONOCIDA	23.8751	32.2849	1.03333	0	Desconocida	Menor de 45		1.2511
299	2	0	0	Mujer	0.93														DESCONOCIDA	23.8751	32.2849		0	Desconocida	Menor de 45		0.982021
299	3	0	0	Mujer		0.125	0	0	15	0.6	0	0	0	0	0	0	1.89564	Remision	DESCONOCIDA	23.8751	32.2849	16.4	0	Desconocida	Menor de 45
299	4	0	0	Mujer	0.82	0.125	0	0	7	0.3	0	0	0	0	0	0	1.36214	Remision	DESCONOCIDA	23.8751	32.2849	29.9333	0	Desconocida	Menor de 45		0.951598
299	5	0	0	Mujer															DESCONOCIDA	23.8751	32.2849		0	Desconocida	Menor de 45
300	1	0	0	Mujer		0	0	3	1	0	0	0	0	0	0	0	0.652974	Remision	OTRAS	18.9866	19.8795	8.2	0		Menor de 45
300	2	0	0	Mujer		0	0	0	5	0.1	0	0	0	0	0	0	1.21061	Remision	OTRAS	18.9866	19.8795	15.9	0		Menor de 45
300	3	0	0	Mujer		0	0	0	9		0	0	0	0	0	0	1.79006	Remision	OTRAS	18.9866	19.8795	21.7333	0		Menor de 45
300	4	0	0	Mujer		0.25	0	0	11	0.1	0	0	0	0	0	0	1.81853	Remision	OTRAS	18.9866	19.8795	34.2	0		Menor de 45
300	5	0	0	Mujer															OTRAS	18.9866	19.8795		0		Menor de 45
301	1	0	0	Mujer	10.2	1.625	10	11	61	8	0	0	0	0	0	0	6.51514	Act. alta	OTRAS	27.7662	76.1644	4.6	0		Mayor de 65		1.7871
301	2	0	0	Mujer	0.79	0.125	0	4		0.3	2	0	0	0	0	0			OTRAS	27.7662	76.1644	15.1	0		Mayor de 65		0.942772
301	3	0	0	Mujer															OTRAS	27.7662	76.1644		0		Mayor de 65
301	4	0	0	Mujer	1.18	0.25	0	0	11	0.3	0	0	0	0	0	0	2.02853	Remision	OTRAS	27.7662	76.1644	28.5	0		Mayor de 65		1.04225
301	5	0	0	Mujer															OTRAS	27.7662	76.1644		0		Mayor de 65
302	1	2	1	Hombre	11.16	1.25	6	16	7	0.1	0	0	0	0	0	0	4.37185	Act. moderada	AR	24.4193	39.1945	8.66667	1	AR	Menor de 45	2	1.82775	4734	4	12.2711
302	2	2	1	Hombre	0.9	0	1	2	8	0.1	1	0	1	1	0	0	2.55159	Remision	AR	24.4193	39.1945	15.9	1	AR	Menor de 45	2	0.974004	4517	4	25.6606
302	3	2	1	Hombre	0.81	0	0	0	7	0.2	0	0	0	0	0	0	1.39014	Remision	AR	24.4193	39.1945	20.5333	1	AR	Menor de 45	2	0.948683	4378	4	-0.12
302	4	2	1	Hombre	2.09	0	0	0	1	0.2	0	0	0	0	0	0	0.042	Remision	AR	24.4193	39.1945	33.0333	1	AR	Menor de 45	2	1.20237	4003	4	1.12696
302	5	2	1	Hombre			0	0	4	0.4	0	0	0	0	0	0	1.11041	Remision	AR	24.4193	39.1945	74.8333	1	AR	Menor de 45	2
303	1	2	0	Mujer	8.77	0.25	3	2	64	1.2	12	0	0	0	0	0	4.50115	Act. moderada	AR	27.5556	49.8137	1.8	0	AR	De 45 a 65	2	1.72088	4677	2	23.657
303	2	2	0	Mujer	4.73	0.375	0	1	27	0.2	4	0	1	0	0	0	2.85309	Act. baja	AR	27.5556	49.8137	8.33333	0	AR	De 45 a 65	2	1.47474	4481	2	21.6611
303	3	2	0	Mujer	4.6	0.625	0	1	27	0.7	0	0	1	0	0	0	2.90909	Act. baja	AR	27.5556	49.8137	15.1	0	AR	De 45 a 65	2	1.4645	4278	2	24.1006
303	4	2	0	Mujer	3.19	0.375	2	0	17	0.3	0	0	1	0	0	0	3.32121	Act. moderada	AR	27.5556	49.8137	26.1667	0	AR	De 45 a 65	2	1.33643	3946	2	24.9322
303	5	2	0	Mujer															AR	27.5556	49.8137		0	AR	De 45 a 65	2
304	1	0	1	Mujer	6.77	1.75	9	10	62		0	0	0	0	0	0	6.08443	Act. alta	AR	24.4352	63.9397	2.76667	1	AR	De 45 a 65	2	1.61305	4677	2	8.41013
304	2	0	1	Mujer	4.67	1.25	13	4	45	0.4	6	0	1	0	0	0	5.80377	Act. alta	AR	24.4352	63.9397	10	1	AR	De 45 a 65	2	1.47004	4460	2	27.9816
304	3	0	1	Mujer	2.36	0.875	6	4	17	0.2	5	0	1	1	1	0	4.36296	Act. moderada	AR	24.4352	63.9397	13.6333	1	AR	De 45 a 65	2	1.23945	4351	2	17.9464
304	4	0	1	Mujer	1.81	0	4	0	21	0	5	1	1	0	1	0	3.64317	Act. moderada	AR	24.4352	63.9397	27.1333	1	AR	De 45 a 65	2	1.1599	3946	2	24.2115
304	5	0	1	Mujer															AR	24.4352	63.9397		1	AR	De 45 a 65	2
305	1	0	1	Hombre	2.78	1.75	14	10	25	2.3	0	0	0	0	0	0	6.38198	Act. alta	AR	28.7132	53.6247	6.03333	1	AR	De 45 a 65		1.29125
305	2	0	1	Hombre	1.18	1.625	3	2	7	0.1	0	0	0	0	0	0	3.77807	Act. moderada	AR	28.7132	53.6247	12.8333	1	AR	De 45 a 65		1.04225
305	3	0	1	Hombre	0.69	0	1	2	3	0.3	0	0	0	0	0	0	2.13101	Remision	AR	28.7132	53.6247	19.1333	1	AR	De 45 a 65		0.911407
305	4	0	1	Hombre	0.43	1.625	0	1	13	0.3	0	0	0	0	0	0	2.83146	Act. baja	AR	28.7132	53.6247	34.4667	1	AR	De 45 a 65		0.80978
305	5	0	1	Hombre		1.125	4	0	17	0.3	0	0	0	0	0	0	4.02725	Act. moderada	AR	28.7132	53.6247	70.8	1	AR	De 45 a 65
306	1	0	1	Hombre	13.65	0.25	25	9	33	0.9	0	0	0	0	0	0	6.67556	Act. alta	AR	20.148	57.7616	3.16667	1	AR	De 45 a 65		1.92213
306	2	0	1	Hombre	14.2	0.125	18	3	19	0.1	0	0	1	0	0	0	5.41196	Act. alta	AR	20.148	57.7616	9.1	1	AR	De 45 a 65		1.94121
306	3	0	1	Hombre	11.24	0	12	4	40	3.2	0	0	1	0	0	0	5.22211	Act. alta	AR	20.148	57.7616	19.0667	1	AR	De 45 a 65		1.83101
306	4	0	1	Hombre	11.01	0	0	0	19	0.1	0	0	1	0	0	0	2.41111	Remision	AR	20.148	57.7616	27.6667	1	AR	De 45 a 65		1.82157
306	5	0	1	Hombre															AR	20.148	57.7616		1	AR	De 45 a 65
307	1	0	0	Mujer		0.25	5	4	26	0.1	0	0	0	0	0	0	4.13487	Act. moderada	DESCONOCIDA	26.398	50.3479	1.76667	0	Desconocida	De 45 a 65
307	2	0	0	Mujer		0.25	3	2	29	0.1	0	0	0	0	0	0	4.22704	Act. moderada	DESCONOCIDA	26.398	50.3479	9.46667	0	Desconocida	De 45 a 65
307	3	0	0	Mujer															DESCONOCIDA	26.398	50.3479		0	Desconocida	De 45 a 65
307	4	0	0	Mujer															DESCONOCIDA	26.398	50.3479		0	Desconocida	De 45 a 65
307	5	0	0	Mujer															DESCONOCIDA	26.398	50.3479		0	Desconocida	De 45 a 65
308	1	0	0	Mujer		2.375	7	6	57	3.4	30	0	0	0	0	0	5.64161	Act. alta	DESCONOCIDA	24.6548	45.6301	0.5	0	Desconocida	De 45 a 65
308	2	0	0	Mujer		1	10	0	10	0.1	0	0	0	0	0	0	4.19468	Act. moderada	DESCONOCIDA	24.6548	45.6301	7.73333	0	Desconocida	De 45 a 65
308	3	0	0	Mujer		1.125	11	0	8	0.2	0	0	0	0	0	0	3.41092	Act. moderada	DESCONOCIDA	24.6548	45.6301	13.7667	0	Desconocida	De 45 a 65
308	4	0	0	Mujer		0.75	1	1	2	0.1	0	0	0	0	0	0	1.8572	Remision	DESCONOCIDA	24.6548	45.6301	27.6667	0	Desconocida	De 45 a 65
308	5	0	0	Mujer															DESCONOCIDA	24.6548	45.6301		0	Desconocida	De 45 a 65
309	1	2	1	Mujer	2.04	0.875	10	8	10	0.1	0	0	0	0	0	0	4.80464	Act. moderada	AR	20.7031	28.2137	3.16667	1	AR	Menor de 45		1.19511
309	2	2	1	Mujer	2.12	0.125	0	1	18	0.5	0	0	0	0	0	1	2.30326	Remision	AR	20.7031	28.2137	9.33333	1	AR	Menor de 45		1.20666
309	3	2	1	Mujer	9.62	0	0	0	18	0.4	0	0	0	0	0	1	2.02326	Remision	AR	20.7031	28.2137	15.0667	1	AR	Menor de 45		1.76114
309	4	2	1	Mujer	4.68	0.5	12	2	11	0.6	0	0	1	0	0	1	4.6024	Act. moderada	AR	20.7031	28.2137	28.8	1	AR	Menor de 45		1.47083
309	5	2	1	Mujer		1	4	3	17	0.3	0	0	0	0	0	1	3.89622	Act. moderada	AR	20.7031	28.2137	70.5667	1	AR	Menor de 45
310	1	0	0	Mujer		0.875	7	6	17	0.1	0	0	0	0	0	0	4.85073	Act. moderada	DESCONOCIDA	24.1217	46.9041	12.9	0	Desconocida	De 45 a 65
310	2	0	0	Mujer		0.875	7	6	17	0.1	0	0	0	0	0	0	4.85073	Act. moderada	DESCONOCIDA	24.1217	46.9041	19.4333	0	Desconocida	De 45 a 65
310	3	0	0	Mujer															DESCONOCIDA	24.1217	46.9041		0	Desconocida	De 45 a 65
310	4	0	0	Mujer															DESCONOCIDA	24.1217	46.9041		0	Desconocida	De 45 a 65
310	5	0	0	Mujer															DESCONOCIDA	24.1217	46.9041		0	Desconocida	De 45 a 65
311	1	2	1	Hombre	4.98	0.625	0	2	14	0.5	0	0	0	0	0	0	2.62132	Act. baja	AR	28.2348	40.7534	8.03333	1	AR	Menor de 45		1.49385
311	2	2	1	Hombre	1.83	0.375	1	0	8	0.6	2	0	1	0	0	0	2.29561	Remision	AR	28.2348	40.7534	13.1667	1	AR	Menor de 45		1.16309
311	3	2	1	Hombre	2.2	0.5	0	2	15	1.5	15	0	1	0	0	0	2.58561	Remision	AR	28.2348	40.7534	20.1667	1	AR	Menor de 45		1.21788
311	4	2	1	Hombre	3.26	0.375	4	6	8	0.7	0	0	1	0	0	0	3.66747	Act. moderada	AR	28.2348	40.7534	32.9	1	AR	Menor de 45		1.34371
311	5	2	1	Hombre															AR	28.2348	40.7534		1	AR	Menor de 45
312	1	2	0	Mujer		1.875	4	4	21	0.4	0	0	0	0	0	0	4.25917	Act. moderada	OTRAS	25.9645	58.6767	2.93333	0		De 45 a 65
312	2	2	0	Mujer															OTRAS	25.9645	58.6767		0		De 45 a 65
312	3	2	0	Mujer		2.375	0	0	19	0.4	0	0	0	0	0	0	2.91511	Act. baja	OTRAS	25.9645	58.6767	13.6667	0		De 45 a 65
312	4	2	0	Mujer															OTRAS	25.9645	58.6767		0		De 45 a 65
312	5	2	0	Mujer															OTRAS	25.9645	58.6767		0		De 45 a 65
313	1	0	1	Mujer	37.9	0.375	4	9	24	1	0	0	0	0	0	0	5.02464	Act. moderada	AR	20.8209	50.4055	9.3	1	AR	De 45 a 65		2.48119
313	2	0	1	Mujer	9.2	0	0	2	14	0.2	0	0	1	0	1	0	2.36932	Remision	AR	20.8209	50.4055	14.9	1	AR	De 45 a 65		1.74159
313	3	0	1	Mujer	1.76	0	0	2	9	0.1	0	0	1	0	1	0	1.93404	Remision	AR	20.8209	50.4055	22.1333	1	AR	De 45 a 65		1.1518
313	4	0	1	Mujer	0.67	0	0	0	13	0.1	0	0	1	0	1	0	1.79546	Remision	AR	20.8209	50.4055	33.9	1	AR	De 45 a 65		0.904729
313	5	0	1	Mujer		0	0	0	13	0.1	0	0	1	0	0	0	1.79546	Remision	AR	20.8209	50.4055	82.4333	1	AR	De 45 a 65
314	1		0	Mujer	3.59	1.375	20	6			0	0	0	0	0	0			DESCONOCIDA	21.9839	40.9178	1.33333	0	Desconocida	Menor de 45		1.37649
314	2		0	Mujer	1.29	0.125	3	1	1	0.2	4	0	0	0	0	0	1.30595	Remision	DESCONOCIDA	21.9839	40.9178	7.63333	0	Desconocida	Menor de 45		1.06573
314	3		0	Mujer	0.78	0	6	3	1	0.4	0	0	0	0	0	0	2.01069	Remision	DESCONOCIDA	21.9839	40.9178	13.4667	0	Desconocida	Menor de 45		0.939775
314	4		0	Mujer	0.54	0	0	0	2		0	0	0	0	0	0	0.625203	Remision	DESCONOCIDA	21.9839	40.9178	26.1667	0	Desconocida	Menor de 45		0.857232
314	5		0	Mujer															DESCONOCIDA	21.9839	40.9178		0	Desconocida	Menor de 45
315	1	2	0	Mujer	9.29	2.875	20	11	83	1.7	0	0	0	0	0	0	7.50624	Act. alta	AR	35.5999	53.6384	5.36667	1	AR	De 45 a 65		1.74584
315	2	2	0	Mujer	2.55	1.625	1	4	24	0.5	5	0	1	0	1	0	4.04464	Act. moderada	AR	35.5999	53.6384	11.9	1	AR	De 45 a 65		1.26367
315	3	2	0	Mujer	2.12	1.375	2	1	34	0.2	1	0	1	0	1	0	4.03041	Act. moderada	AR	35.5999	53.6384	18.2	1	AR	De 45 a 65		1.20666
315	4	2	0	Mujer	1.51	1.5	2	2	23	0.2	0	0	0	1	1	0	4.09679	Act. moderada	AR	35.5999	53.6384	30.2	1	AR	De 45 a 65		1.10852
315	5	2	0	Mujer		0.875	1	1	30	0.09	0	0	0	1	1	0	3.78084	Act. moderada	AR	35.5999	53.6384	70.4333	1	AR	De 45 a 65
316	1	0	1	Mujer	6.45	2.25	15	14	66		0	0	0	0	0	0	7.28329	Act. alta	AR	21.0007	34.926	5.13333	1	AR	Menor de 45		1.59364
316	2	0	1	Mujer	4.83	0.125	7	2	14	0	5	0	1	0	1	0	3.96294	Act. moderada	AR	21.0007	34.926	11.6667	1	AR	Menor de 45		1.48247
316	3	0	1	Mujer	4.13	0.125	0	0	14	0.1	4	0	1	0	1	0	2.09934	Remision	AR	21.0007	34.926	22.8667	1	AR	Menor de 45		1.42557
316	4	0	1	Mujer	3.19	0.375	2	1	22	0.1	5	0	1	0	1	0	3.54369	Act. moderada	AR	21.0007	34.926	29.2667	1	AR	Menor de 45		1.33643
316	5	0	1	Mujer															AR	21.0007	34.926		1	AR	Menor de 45
317	1		1	Mujer		0.875	5	6	30	0.5	0	0	0	0	0	0	4.45889	Act. moderada	AR	20.4503	61.8192	6.6	1	AR	De 45 a 65
317	2		1	Mujer		0.625	0	1	21	0.5	0	0	0	0	0	0	2.62117	Act. baja	AR	20.4503	61.8192	14.7667	1	AR	De 45 a 65
317	3		1	Mujer															AR	20.4503	61.8192		1	AR	De 45 a 65
317	4		1	Mujer															AR	20.4503	61.8192		1	AR	De 45 a 65
317	5		1	Mujer															AR	20.4503	61.8192		1	AR	De 45 a 65
318	1	0	0	Mujer		0.75	2	7	35	0.9	15	0	0	0	0	0	4.11951	Act. moderada	ESPONDILOARTROPATIA	29.7778	49.6603	1.56667	0		De 45 a 65
318	2	0	0	Mujer															ESPONDILOARTROPATIA	29.7778	49.6603		0		De 45 a 65
318	3	0	0	Mujer															ESPONDILOARTROPATIA	29.7778	49.6603		0		De 45 a 65
318	4	0	0	Mujer															ESPONDILOARTROPATIA	29.7778	49.6603		0		De 45 a 65
318	5	0	0	Mujer															ESPONDILOARTROPATIA	29.7778	49.6603		0		De 45 a 65
319	1	1	0	Hombre	1.65	0.375	0	0	17	0	5	0	0	1	0	0	2.47325	Remision	ESPONDILOARTROPATIA	30.0433	75.7178	4.23333	0		Mayor de 65		1.13337
319	2	1	0	Hombre	1.91	0.25	0	0	23	0.1	0	0	0	0	0	0	2.36285	Remision	ESPONDILOARTROPATIA	30.0433	75.7178	13.3	0		Mayor de 65		1.1756
319	3	1	0	Hombre	1.54	0.25	0	0	9	0.1	0	0	0	0	0	0	2.04206	Remision	ESPONDILOARTROPATIA	30.0433	75.7178	20.9333	0		Mayor de 65		1.11399
319	4	1	0	Hombre															ESPONDILOARTROPATIA	30.0433	75.7178		0		Mayor de 65
319	5	1	0	Hombre															ESPONDILOARTROPATIA	30.0433	75.7178		0		Mayor de 65
320	1	0	0	Hombre	1.53	0	0	0	31	0.3	0	0	0	0	0	0	2.40379	Remision	DESCONOCIDA	28.4665	65.8877	2.93333	0	Desconocida	Mayor de 65		1.11217
320	2	0	0	Hombre	6.57	0	0	2	12	0.2	0	0	0	0	0	0	2.13541	Remision	DESCONOCIDA	28.4665	65.8877	9.2	0	Desconocida	Mayor de 65		1.601
320	3	0	0	Hombre	8.27	0	0	0	20	0.1	0	0	0	0	0	0	2.09701	Remision	DESCONOCIDA	28.4665	65.8877	15.4667	0	Desconocida	Mayor de 65		1.69581
320	4	0	0	Hombre	3.39	0	0	0	20	0.3	0	0	0	0	0	0	2.09701	Remision	DESCONOCIDA	28.4665	65.8877	27.0667	0	Desconocida	Mayor de 65		1.35691
320	5	0	0	Hombre															DESCONOCIDA	28.4665	65.8877		0	Desconocida	Mayor de 65
321	1	2	1	Mujer	3.91	0.625	8	7		0.1	0	0	0	0	0	0			AR	27.8497	50.863	3.3	1	AR	De 45 a 65		1.40619
321	2	2	1	Mujer	3.27	0.25	0	0	25		0	0	0	0	1	0	2.35121	Remision	AR	27.8497	50.863	9.36667	1	AR	De 45 a 65		1.34474
321	3	2	1	Mujer	1.59	0.125	0	0	12	0.1	0	0	0	0	1	0	1.80943	Remision	AR	27.8497	50.863	15.6667	1	AR	De 45 a 65		1.12292
321	4	2	1	Mujer	1.61	0.125	0	0	11	0.1	0	0	0	0	1	0	1.73453	Remision	AR	27.8497	50.863	27.2	1	AR	De 45 a 65		1.12644
321	5	2	1	Mujer		0	0	0	12	0.1	0	0	0	0	1	0	1.73943	Remision	AR	27.8497	50.863	67.6	1	AR	De 45 a 65
322	1	2	0	Hombre		1	3	2		0.6	0	0	0	0	0	0			OTRAS	24.3531	74.9753	5.96667	0		Mayor de 65
322	2	2	0	Hombre		0	2	0	22	0.3	0	0	0	0	0	0	2.99769	Act. baja	OTRAS	24.3531	74.9753	11.3333	0		Mayor de 65
322	3	2	0	Hombre		0	1	1	11	0.3	0	0	0	0	0	0	2.56053	Remision	OTRAS	24.3531	74.9753	17.3333	0		Mayor de 65
322	4	2	0	Hombre		0	0	0	4	0.1	0	0	0	0	0	0	0.970406	Remision	OTRAS	24.3531	74.9753	30.4	0		Mayor de 65
322	5	2	0	Hombre															OTRAS	24.3531	74.9753		0		Mayor de 65
323	1	1	0	Hombre	1.18	0.75	0	1	13	0.3	0	0	0	0	0	1	2.63546	Act. baja	DESCONOCIDA	27.7177	64.863	7	0	Desconocida	De 45 a 65		1.04225
323	2	1	0	Hombre															DESCONOCIDA	27.7177	64.863		0	Desconocida	De 45 a 65
323	3	1	0	Hombre	1.14	0.375	0	4	17	0.2	0	0	0	0	0	1	3.07525	Act. baja	DESCONOCIDA	27.7177	64.863	17.6	0	Desconocida	De 45 a 65		1.0333
323	4	1	0	Hombre	0.96	0.5	0	0	12	0.1	0	0	0	0	0	0	2.06143	Remision	DESCONOCIDA	27.7177	64.863	30.2	0	Desconocida	De 45 a 65		0.989846
323	5	1	0	Hombre															DESCONOCIDA	27.7177	64.863		0	Desconocida	De 45 a 65
324	1	0	1	Hombre	6.83	1.375	6	14	36	1.1	10	0	0	0	0	0	5.62784	Act. alta	AR	33.7325	72.7315	6.76667	1	AR	Mayor de 65	2	1.61661	4544	1	22.0164
324	2	0	1	Hombre	5.64	1.25	2	3	19	0.6	8	0	1	1	0	0	3.89804	Act. moderada	AR	33.7325	72.7315	13.0667	1	AR	Mayor de 65	2	1.54106	4355	1	19.0838
324	3	0	1	Hombre	9.08	0	2	7	30	0.8	5	0	1	1	0	0	4.44561	Act. moderada	AR	33.7325	72.7315	20.0667	1	AR	Mayor de 65	2	1.73589	4145	1	18.3336
324	4	0	1	Hombre	2.87	0.625	0	0	39	0.3	2	0	1	1	0	0	2.56449	Remision	AR	33.7325	72.7315	33.4667	1	AR	Mayor de 65	2	1.30158	3743	1	18.4018
324	5	0	1	Hombre		0.25	0	3	40	0.8	1	0	1	1	0	0	3.65519	Act. moderada	AR	33.7325	72.7315	70.4	1	AR	Mayor de 65	2
325	1		1	Mujer	88.77	0.75	2	16	20	1.5	0	0	0	0	0	0	4.79297	Act. moderada	AR	22.4766	77.4466	2.2	1	AR	Mayor de 65	2	3.06949	4530	2	30.4211
325	2		1	Mujer	5.67	0.25	0	8	15		2	0	1	0	0	0	2.84159	Act. baja	AR	22.4766	77.4466	9.66667	1	AR	Mayor de 65	2	1.54311	4306	2	26.9282
325	3		1	Mujer															AR	22.4766	77.4466		1	AR	Mayor de 65	2			2
325	4		1	Mujer	1.71	0.25	0	1	15	0.1	2	0	1	0	0	0	2.20364	Remision	AR	22.4766	77.4466	26.1	1	AR	Mayor de 65	2	1.14353	3813	2	27.9539
325	5		1	Mujer		0.25	0	0	14	0.1	0	0	1	0	0	0	2.00134	Remision	AR	22.4766	77.4466	63.2	1	AR	Mayor de 65	2
326	1	0	1	Mujer	3.55	0.65	1	7	34	0.8	9	0	0	0	0	0	4.30126	Act. moderada	AR	24.8889	84.0164	5.5	0	AR	Mayor de 65		1.37264
326	2	0	1	Mujer	1.26	0.125	1	5	27	1.4	0	0	1	0	0	0	3.73118	Act. moderada	AR	24.8889	84.0164	11.2333	0	AR	Mayor de 65		1.05948
326	3	0	1	Mujer	3.4	0.5	1	1	37	0.5	5	0	1	1	0	0	3.57764	Act. moderada	AR	24.8889	84.0164	16.8333	0	AR	Mayor de 65		1.35791
326	4	0	1	Mujer	0.72	0.125	3	3	22	0.6	5	0	1	0	0	0	4.16465	Act. moderada	AR	24.8889	84.0164	28.6	0	AR	Mayor de 65		0.921156
326	5	0	1	Mujer		2.125	7	3		0.94	0	0	1	0	0	0			AR	24.8889	84.0164	67.8667	0	AR	Mayor de 65
327	1	2	0	Mujer	2.1	0.75	2	2	10	0.2	0	0	0	0	0	0	3.24775	Act. moderada	ESPONDILOARTROPATIA	24.3945	39.2055	3.13333	1		Menor de 45		1.2038
327	2	2	0	Mujer	1.79	0.125	0	2	9	0.2	9	0	0	0	0	1	2.04604	Remision	ESPONDILOARTROPATIA	24.3945	39.2055	9.66667	1		Menor de 45		1.15668
327	3	2	0	Mujer	1.76	0	0	1	10	0.2	10	0	0	0	0	1	1.98981	Remision	ESPONDILOARTROPATIA	24.3945	39.2055	16.6667	1		Menor de 45		1.1518
327	4	2	0	Mujer	1.03	0.25	0	0	20	0.2	5	0	0	0	0	1	2.16701	Remision	ESPONDILOARTROPATIA	24.3945	39.2055	31	1		Menor de 45		1.00742
327	5	2	0	Mujer		0.125	1	1	22	0.3	8	0	0	0	0	1	3.53573	Act. moderada	ESPONDILOARTROPATIA	24.3945	39.2055	67.2667	1		Menor de 45
328	1	0	0	Hombre	2.28	0.375	0	3	20	0.5	0	0	0	0	0	0	3.02999	Act. baja	AR	28.5156	51.8027	17.5667	0	AR	De 45 a 65		1.22881
328	2	0	0	Hombre	1.22	0	0	2	16	0.6	5	0	0	0	0	0	2.44879	Remision	AR	28.5156	51.8027	23.4	0	AR	De 45 a 65		1.05097
328	3	0	0	Hombre	3.93	0.25	0	2	29	1.2	1	0	0	0	0	0	2.79509	Act. baja	AR	28.5156	51.8027	28.5333	0	AR	De 45 a 65		1.40799
328	4	0	0	Hombre	3.44	0.125	0	7	27	0.5	1	0	1	0	0	0	3.5239	Act. moderada	AR	28.5156	51.8027	39.1333	0	AR	De 45 a 65		1.36188
328	5	0	0	Hombre		0	0	5	13	0.3	0	0	0	0	0	0	2.71556	Act. baja	AR	28.5156	51.8027	79.7667	0	AR	De 45 a 65
329	1	1	0	Hombre		1	10	3	9	1.1	0	0	0	0	0	0	4.85791	Act. moderada	DESCONOCIDA	29.6665	77.3151	4.53333	0	Desconocida	Mayor de 65
329	2	1	0	Hombre		0.75	6	1	5		0	0	1	0	0	0	3.33832	Act. moderada	DESCONOCIDA	29.6665	77.3151	10.6	0	Desconocida	Mayor de 65
329	3	1	0	Hombre															DESCONOCIDA	29.6665	77.3151		0	Desconocida	Mayor de 65
329	4	1	0	Hombre															DESCONOCIDA	29.6665	77.3151		0	Desconocida	Mayor de 65
329	5	1	0	Hombre															DESCONOCIDA	29.6665	77.3151		0	Desconocida	Mayor de 65
330	1	0	0	Mujer	1	1.375	8	6	15	0.1	0	0	0	0	0	0	5.20141	Act. alta	DESCONOCIDA	24.8358	63.2658	4.53333	0	Desconocida	De 45 a 65		1
330	2	0	0	Mujer	1.45	1.5	7	3		0.1	5	0	0	1	0	0			DESCONOCIDA	24.8358	63.2658	11.3	0	Desconocida	De 45 a 65		1.09734
330	3	0	0	Mujer	2.22	0.625	2	1	11	0.1	5	0	0	1	0	1	3.43649	Act. moderada	DESCONOCIDA	24.8358	63.2658	17.8333	0	Desconocida	De 45 a 65		1.22064
330	4	0	0	Mujer	0.98	1.25	4	5	13		5	0	0	1	0	1	3.77956	Act. moderada	DESCONOCIDA	24.8358	63.2658	31.3	0	Desconocida	De 45 a 65		0.994962
330	5	0	0	Mujer		1.375	9	5	11	0.1	8	0	0	1	0	0	4.68463	Act. moderada	DESCONOCIDA	24.8358	63.2658	65.8	0	Desconocida	De 45 a 65
331	1	1	1	Mujer	15.63	1.625	4	8	62	2.9	0	0	0	0	0	0	5.71095	Act. alta	AR	19.9573	44.9452	4.73333	1	AR	Menor de 45	2	1.98834	4518	4	10.19
331	2	1	1	Mujer	0.77	0.25	0	0	12	0.1	5	0	1	0	0	0	2.01943	Remision	AR	19.9573	44.9452	10.6	1	AR	Menor de 45	2	0.936748	4342	4	20.67
331	3	1	1	Mujer	0.48	0.125	0	1	12	0.1	2	0	1	0	0	0	2.24343	Remision	AR	19.9573	44.9452	16.8667	1	AR	Menor de 45	2	0.832358	4154	4	21.4192
331	4	1	1	Mujer	0.75	0.875	0	0	18	0.3	1	0	1	0	0	0	2.55526	Remision	AR	19.9573	44.9452	29.3667	1	AR	Menor de 45	2	0.930605	3779	4	21.4192
331	5	1	1	Mujer			3	0	28	0	0	1	0	0	0	0	3.56849	Act. moderada	AR	19.9573	44.9452	66.5667	1	AR	Menor de 45	2
332	1	2	1	Mujer	12.01	1.375	10	1	3	0	0	0	0	0	0	0	3.7439	Act. moderada	DESCONOCIDA	18.8271	41.0877	10.0333	1	Desconocida	Menor de 45	3	1.8616	4510	4	15.265
332	2	2	1	Mujer	3.58	1.125	6	2	3	0	0	0	1	0	0	0	3.20872	Act. moderada	DESCONOCIDA	18.8271	41.0877	16.3333	1	Desconocida	Menor de 45	3	1.37553	4321	4	24.8289
332	3	2	1	Mujer	0.35	1.375	6	4	3	0.1	4	0	1	0	0	0	3.47074	Act. moderada	DESCONOCIDA	18.8271	41.0877	22.4	1	Desconocida	Menor de 45	3	0.769161	4139	4	14.766
332	4	2	1	Mujer	2.75	0.875	0	0			0	0	0	0	0	0			DESCONOCIDA	18.8271	41.0877	34.4	1	Desconocida	Menor de 45	3	1.28775	3779	4	19.3401
332	5	2	1	Mujer		1.25	14	2	20		0	0	0	0	0	0	5.55432	Act. alta	DESCONOCIDA	18.8271	41.0877	70.8	1	Desconocida	Menor de 45	3
333	1		0	Hombre		1.125	2	4	4	0.2	0	0	0	0	0	0	2.82637	Act. baja	OTRAS		30.6521	1.7	0		Menor de 45
333	2		0	Hombre															OTRAS		30.6521		0		Menor de 45
333	3		0	Hombre															OTRAS		30.6521		0		Menor de 45
333	4		0	Hombre															OTRAS		30.6521		0		Menor de 45
333	5		0	Hombre															OTRAS		30.6521		0		Menor de 45
334	1	0	1	Hombre	8.17	0.875	8	8	34	0.9	0	0	0	0	0	0	5.54433	Act. alta	AR	26.6999	82.6521	3.6	1	AR	Mayor de 65	2	1.69066	4441	1	24.3352
334	2	0	1	Hombre	2.18	0	0	0	12	0.1	5	0	1	0	0	0	1.73943	Remision	AR	26.6999	82.6521	9.13333	1	AR	Mayor de 65	2	1.21511	4275	1	24.1988
334	3	0	1	Hombre	1.69	0	0	0	11	0.3	5	0	1	0	0	0	2.02853	Remision	AR	26.6999	82.6521	15.9667	1	AR	Mayor de 65	2	1.14018	4070	1	23.8578
334	4	0	1	Hombre	2.87	0.375	0	0	12	0.1	2	0	1	0	0	0	2.29943	Remision	AR	26.6999	82.6521	31.7667	1	AR	Mayor de 65	2	1.30158	3596	1	21.4026
334	5	0	1	Hombre		0.875	0	0	17	0.3	0	0	1	0	0	0	2.37525	Remision	AR	26.6999	82.6521	78.3	1	AR	Mayor de 65	2
335	1	2	0	Mujer	2.29	0.875	0	0	13	0.2	0	0	1	0	0	0	2.27146	Remision	AR	25.8448	52.3507	9.7	1	AR	De 45 a 65		1.23015
335	2	2	0	Mujer	2.25	0.5	0	2	21	0.8	0	0	1	0	0	0	2.59715	Remision	AR	25.8448	52.3507	15.5333	1	AR	De 45 a 65		1.22474
335	3	2	0	Mujer	1.13	0.125	0	0	8	0.2	0	0	0	0	0	0	1.65161	Remision	AR	25.8448	52.3507	21.8333	1	AR	De 45 a 65		1.03103
335	4	2	0	Mujer	5.2	0.5	0	1	20	0.6	0	0	0	0	0	1	2.96501	Act. baja	AR	25.8448	52.3507	38.7333	1	AR	De 45 a 65		1.51008
335	5	2	0	Mujer		0.25	1	0	11	0.2	0	0	0	0	0	1	2.58853	Remision	AR	25.8448	52.3507	70.4667	1	AR	De 45 a 65
336	1	2	0	Hombre	1.54	1	0	0			5	0	1	0	0	0			DESCONOCIDA	35.713	68.6521	7.73333	0	Desconocida	Mayor de 65		1.11399
336	2	2	0	Hombre	1.67	1.375	0	0	13	0.1	2	0	1	0	0	0	1.96346	Remision	DESCONOCIDA	35.713	68.6521	15.8333	0	Desconocida	Mayor de 65		1.13679
336	3	2	0	Hombre	1.4	1.75	0	1	19	0.1	0	0	1	0	0	0	2.34111	Remision	DESCONOCIDA	35.713	68.6521	21.2667	0	Desconocida	Mayor de 65		1.08776
336	4	2	0	Hombre	1.98	1.75	0	0	19	0.1	0	0	1	0	0	0	2.06111	Remision	DESCONOCIDA	35.713	68.6521	37.3	0	Desconocida	Mayor de 65		1.18622
336	5	2	0	Hombre															DESCONOCIDA	35.713	68.6521		0	Desconocida	Mayor de 65
337	1	0	1	Mujer	3.6	0.875	0	3	32	0.1	0	0	0	0	0	0	3.31699	Act. moderada	AR	29.0943	69.9425	12.2	1	AR	Mayor de 65		1.37745
337	2	0	1	Mujer	4.09	0.25	0	1	14	0.5	5	0	1	0	0	0	2.28134	Remision	AR	29.0943	69.9425	17.5667	1	AR	Mayor de 65		1.4221
337	3	0	1	Mujer	3.66	0.75	1	0	18	0.4	1	0	1	0	0	0	2.76526	Act. baja	AR	29.0943	69.9425	24.5667	1	AR	Mayor de 65		1.38315
337	4	0	1	Mujer	5.43	0.875	0	0	30	0.6	0	0	1	0	0	0	2.71684	Act. baja	AR	29.0943	69.9425	36.5667	1	AR	Mayor de 65		1.52651
337	5	0	1	Mujer		1.375	0	0	16	0.4	0	0	1	0	0	0	2.23481	Remision	AR	29.0943	69.9425	72.8	1	AR	Mayor de 65
338	1	0	1	Mujer		0	0	0	20	0.2	0	0	0	0	0	0	2.23701	Remision	DESCONOCIDA	24.341	77.9288	5.06667	1	Desconocida	Mayor de 65
338	2	0	1	Mujer		0.5	0	1	20	0.1	15	0	0	0	0	0	3.21701	Act. moderada	DESCONOCIDA	24.341	77.9288	11.1333	1	Desconocida	Mayor de 65
338	3	0	1	Mujer															DESCONOCIDA	24.341	77.9288		1	Desconocida	Mayor de 65
338	4	0	1	Mujer															DESCONOCIDA	24.341	77.9288		1	Desconocida	Mayor de 65
338	5	0	1	Mujer															DESCONOCIDA	24.341	77.9288		1	Desconocida	Mayor de 65
339	1	0	1	Mujer	6.45	1.25	7	1	37	2.1	0	0	0	0	0	0	4.77926	Act. moderada	AR	27.7778	71.1233	7.2	0	AR	Mayor de 65		1.59364
339	2	0	1	Mujer	2.79	0.25	0	1	14	0.2	5	0	1	0	0	0	2.47734	Remision	AR	27.7778	71.1233	14.3333	0	AR	Mayor de 65		1.29241
339	3	0	1	Mujer	2.64	0.375	0	1	14	0.2	5	0	1	0	0	0	2.60334	Act. baja	AR	27.7778	71.1233	19.4667	0	AR	Mayor de 65		1.27468
339	4	0	1	Mujer	1.25	0.25	0	0	9	0.1	5	0	1	1	0	0	2.00006	Remision	AR	27.7778	71.1233	33.1667	0	AR	Mayor de 65		1.05737
339	5	0	1	Mujer		0.625	0	0	28	0.1	5	0	1	1	0	0	2.93454	Act. baja	AR	27.7778	71.1233	70.2667	0	AR	Mayor de 65
340	1	1	0	Mujer	8.15	1.75	0	10	34	0.5	0	0	0	0	0	0	4.10989	Act. moderada	DESCONOCIDA	25.721	51.3644	7	0	Desconocida	De 45 a 65		1.68962
340	2	1	0	Mujer	3.46	0.5	0	0	20	0.1	0	0	0	0	1	0	2.79701	Act. baja	DESCONOCIDA	25.721	51.3644	11.7667	0	Desconocida	De 45 a 65		1.36386
340	3	1	0	Mujer	8.25	0.875	0	0		0.3	0	0	0	0	1	0			DESCONOCIDA	25.721	51.3644	19.9333	0	Desconocida	De 45 a 65		1.69478
340	4	1	0	Mujer	5.35	1.625	1	0	20	0.9	0	0	0	0	1	0	3.27301	Act. moderada	DESCONOCIDA	25.721	51.3644	32.0667	0	Desconocida	De 45 a 65		1.52086
340	5	1	0	Mujer															DESCONOCIDA	25.721	51.3644		0	Desconocida	De 45 a 65
341	1	2	0	Mujer	0.96	0.75	2	4	9	0	0	0	0	0	0	0	3.45002	Act. moderada	ESPONDILOARTROPATIA	19.1953	55.2027	12.4	0		De 45 a 65		0.989846
341	2	2	0	Mujer	0.31	1.125	5	3	8	0.1	0	0	1	0	0	0	3.93478	Act. moderada	ESPONDILOARTROPATIA	19.1953	55.2027	19.1667	0		De 45 a 65		0.746175
341	3	2	0	Mujer	1.37	0.875	8	6	4	0.1	0	0	1	0	0	0	3.53418	Act. moderada	ESPONDILOARTROPATIA	19.1953	55.2027	24.4333	0		De 45 a 65		1.08188
341	4	2	0	Mujer															ESPONDILOARTROPATIA	19.1953	55.2027		0		De 45 a 65
341	5	2	0	Mujer															ESPONDILOARTROPATIA	19.1953	55.2027		0		De 45 a 65
342	1	0	1	Mujer	0.56	0	3	0		0	0	0	0	0	0	0			DESCONOCIDA	26.2222	30.2192	4.46667	0	Desconocida	Menor de 45		0.865062
342	2	0	1	Mujer	0.76	0.375	1	0	17	0.1	0	0	0	0	0	0	3.00525	Act. baja	DESCONOCIDA	26.2222	30.2192	10.5667	0	Desconocida	Menor de 45		0.933692
342	3	0	1	Mujer															DESCONOCIDA	26.2222	30.2192		0	Desconocida	Menor de 45
342	4	0	1	Mujer															DESCONOCIDA	26.2222	30.2192		0	Desconocida	Menor de 45
342	5	0	1	Mujer															DESCONOCIDA	26.2222	30.2192		0	Desconocida	Menor de 45
343	1	0	0	Mujer	2.87	2	15	9	30	0.5	30	0	0	0	0	0	6.20171	Act. alta	DESCONOCIDA	28.9231	81.6658	7.6	0	Desconocida	Mayor de 65		1.30158
343	2	0	0	Mujer	1.35	0.875	3	6	23	0.3	10	0	0	0	0	0	4.10265	Act. moderada	DESCONOCIDA	28.9231	81.6658	14.8667	0	Desconocida	Mayor de 65		1.07791
343	3	0	0	Mujer	0.76	1.875	0	3	23		6	0	0	1	0	0	3.23982	Act. moderada	DESCONOCIDA	28.9231	81.6658	21.0333	0	Desconocida	Mayor de 65		0.933692
343	4	0	0	Mujer	1.07	1.625	1	0	15	0.1	3	0	0	1	0	0	3.12764	Act. baja	DESCONOCIDA	28.9231	81.6658	32.9333	0	Desconocida	Mayor de 65		1.01706
343	5	0	0	Mujer		1.75	0	0	25	0.1	4	0	0	1	0	0	2.81321	Act. baja	DESCONOCIDA	28.9231	81.6658	65.1667	0	Desconocida	Mayor de 65
344	1	0	0	Hombre	2.04	0.75	0	1	63	8.8	45	0	0	0	0	0	3.46019	Act. moderada	AR	24.7475	82.5836	2.76667	0	AR	Mayor de 65		1.19511
344	2	0	0	Hombre	1.22	0	0	1	16	0.5	8	0	0	1	0	0	2.22081	Remision	AR	24.7475	82.5836	9.76667	0	AR	Mayor de 65		1.05097
344	3	0	0	Hombre	2.53	0.125	0	0	36	0.8	1	0	0	1	0	0	2.64846	Act. baja	AR	24.7475	82.5836	15	0	AR	Mayor de 65		1.26119
344	4	0	0	Hombre	1.32	0.25	0	0	14	0.3	4	0	0	1	0	0	1.84734	Remision	AR	24.7475	82.5836	26	0	AR	Mayor de 65		1.07187
344	5	0	0	Hombre		0.375	0	0	19	0.2	0	0	0	1	0	0	2.29911	Remision	AR	24.7475	82.5836	63.7667	0	AR	Mayor de 65
345	1	0	0	Mujer	2.54	0.75	2	3	21	0.2	0	0	0	0	0	0	4.1081	Act. moderada	AR	26.2985	65.8575	12.6333	0	AR	Mayor de 65	2	1.26243	4292	2	27.2054
345	2	0	0	Mujer	1.27	0.625	1	1	25	0.2	0	0	1	0	0	0	3.77921	Act. moderada	AR	26.2985	65.8575	19.6333	0	AR	Mayor de 65	2	1.06158	4082	2	22.1601
345	3	0	0	Mujer	1.47	1.375	5	3	28	0.2	0	0	1	0	0	0	4.95172	Act. moderada	AR	26.2985	65.8575	24.8667	0	AR	Mayor de 65	2	1.10111	3925	2	28.3697
345	4	0	0	Mujer	1.84	1	1	1	21	0.4	0	0	1	0	0	0	3.55917	Act. moderada	AR	26.2985	65.8575	36.3333	0	AR	Mayor de 65	2	1.16467	3581	2	23.9343
345	5	0	0	Mujer															AR	26.2985	65.8575		0	AR	Mayor de 65	2
346	1	1	1	Mujer	1.15	1.25	8	1	16	0.6	4	0	0	0	0	0	4.92473	Act. moderada	AR	26.5338	44.2329	20.4	0	AR	Menor de 45		1.03556
346	2	1	1	Mujer	1.43	1.5	6	3	17	0.7	2	0	1	0	0	0	4.27394	Act. moderada	AR	26.5338	44.2329	26.4667	0	AR	Menor de 45		1.09354
346	3	1	1	Mujer	1.78	1.5	2	1	13	0.3	0	0	1	0	0	0	3.60942	Act. moderada	AR	26.5338	44.2329	33.3333	0	AR	Menor de 45		1.15506
346	4	1	1	Mujer	0.89	0.375	0	0	15	0.2	0	0	1	0	0	0	2.11964	Remision	AR	26.5338	44.2329	44.3	0	AR	Menor de 45		0.971287
346	5	1	1	Mujer		1	1	0	22	0.2	0	1	0	0	0	0	3.14373	Act. baja	AR	26.5338	44.2329	86.3	0	AR	Menor de 45
347	1	0	1	Mujer	20.46	2.25	12	9	48	0.1	0	0	0	0	0	0	6.38574	Act. alta	AR	32.6784	78.1288	5.96667	0	AR	Mayor de 65		2.1268
347	2	0	1	Mujer	1	1.5	2	1	55	0.1	4	0	1	0	1	0	4.85709	Act. moderada	AR	32.6784	78.1288	11.6667	0	AR	Mayor de 65		1
347	3	0	1	Mujer	1	2.125	3	1	23		2	0	1	0	0	0	3.78079	Act. moderada	AR	32.6784	78.1288	17.2667	0	AR	Mayor de 65		1
347	4	0	1	Mujer	2.62	1.875	5	0	45	0.1	1	0	1	0	0	0	4.40686	Act. moderada	AR	32.6784	78.1288	36.9	0	AR	Mayor de 65		1.27226
347	5	0	1	Mujer		2.25	2	0		0.1	0	0	1	0	0	0			AR	32.6784	78.1288	69.8	0	AR	Mayor de 65
348	1	0	0	Mujer	6.26	2.375	18	11	34	1.6	0	0	0	0	0	0	7.17299	Act. alta	AR	34.7065	65.2438	6.63333	0	AR	Mayor de 65		1.58177
348	2	0	0	Mujer	1.89	1	0	3	29	0.6	2	0	1	0	0	0	2.84208	Act. baja	AR	34.7065	65.2438	12.8333	0	AR	Mayor de 65		1.17251
348	3	0	0	Mujer	1.49	1.5	2	1	23	0.5	5	0	1	0	0	0	4.35881	Act. moderada	AR	34.7065	65.2438	19.3667	0	AR	Mayor de 65		1.10483
348	4	0	0	Mujer	0.93	1.375	3	3	31	0.6	5	0	1	0	0	0	4.55871	Act. moderada	AR	34.7065	65.2438	31.6	0	AR	Mayor de 65		0.982021
348	5	0	0	Mujer		1.875	3	0	21	0.39	0	0	1	0	0	0	4.13711	Act. moderada	AR	34.7065	65.2438	66.9667	0	AR	Mayor de 65
349	1	0	0	Mujer		0.625	0	1	88	0.5	10	0	0	0	0	0	3.90414	Act. moderada	DESCONOCIDA	29.4174	86.9671	2.8	0	Desconocida	Mayor de 65
349	2	0	0	Mujer															DESCONOCIDA	29.4174	86.9671		0	Desconocida	Mayor de 65
349	3	0	0	Mujer															DESCONOCIDA	29.4174	86.9671		0	Desconocida	Mayor de 65
349	4	0	0	Mujer															DESCONOCIDA	29.4174	86.9671		0	Desconocida	Mayor de 65
349	5	0	0	Mujer															DESCONOCIDA	29.4174	86.9671		0	Desconocida	Mayor de 65
350	1	1	1	Mujer	3.96	0.875	4	7	5	0.1		0	0	0	0	0	3.37942	Act. moderada	AR	23.2377	50.0384	5.56667	1	AR	De 45 a 65		1.41066
350	2	1	1	Mujer	1.27	0.625	3	0		0.01	0	0	1	1	0	0			AR	23.2377	50.0384	10.9333	1	AR	De 45 a 65		1.06158
350	3	1	1	Mujer	0.98	0.25	7	0		0.01	0	0	0	1	0	0			AR	23.2377	50.0384	17.3333	1	AR	De 45 a 65		0.994962
350	4	1	1	Mujer	2.19	0.5	4	1	8	0.1	0	0	0	1	0	0	3.23361	Act. moderada	AR	23.2377	50.0384	23.4	1	AR	De 45 a 65		1.2165
350	5	1	1	Mujer															AR	23.2377	50.0384		1	AR	De 45 a 65
351	1	2	0	Mujer	32.12	1.375	4	3	69	8.2	25	0	0	0	0	0	5.46485	Act. alta	DESCONOCIDA	22.0711	54.1562	0.666667	1	Desconocida	De 45 a 65		2.38064
351	2	2	0	Mujer					22	2	15	0	1	0	0	0			DESCONOCIDA	22.0711	54.1562	7.56667	1	Desconocida	De 45 a 65
351	3	2	0	Mujer			0	0	16	1.5	15	1	1	0	0	0			DESCONOCIDA	22.0711	54.1562	14.8667	1	Desconocida	De 45 a 65
351	4	2	0	Mujer	4.78	1.875	5	3	52		20	0	1	0	0	0	5.00704	Act. moderada	DESCONOCIDA	22.0711	54.1562	24.2	1	Desconocida	De 45 a 65		1.47862
351	5	2	0	Mujer			0	0	18	0.4	0	1	1	0	0	0	2.02326	Remision	DESCONOCIDA	22.0711	54.1562	62.2333	1	Desconocida	De 45 a 65
352	1	1	0	Mujer		0.75	5	2	60	4.3	0	0	0	0	0	0	5.03222	Act. moderada	OTRAS	17.0088	55.0219	1.5	0		De 45 a 65
352	2	1	0	Mujer															OTRAS	17.0088	55.0219		0		De 45 a 65
352	3	1	0	Mujer															OTRAS	17.0088	55.0219		0		De 45 a 65
352	4	1	0	Mujer															OTRAS	17.0088	55.0219		0		De 45 a 65
352	5	1	0	Mujer															OTRAS	17.0088	55.0219		0		De 45 a 65
353	1	0	1	Mujer		2	9	11	70	13.1	0	0	0	0	0	0	6.1426	Act. alta	AR	26.4024	39.1945	11.6	1	AR	Menor de 45
353	2	0	1	Mujer															AR	26.4024	39.1945		1	AR	Menor de 45
353	3	0	1	Mujer															AR	26.4024	39.1945		1	AR	Menor de 45
353	4	0	1	Mujer															AR	26.4024	39.1945		1	AR	Menor de 45
353	5	0	1	Mujer															AR	26.4024	39.1945		1	AR	Menor de 45
354	1	0	0	Hombre	17.49	1	0	17	78	5.7	50	0	0	0	0	0	4.58217	Act. moderada	DESCONOCIDA	27.6601	38.7068	8.53333	1	Desconocida	Menor de 45	3	2.04502	4251	4	35.7236
354	2	0	0	Hombre	5.28	0	0	1	24	0.4	0	0	1	0	1	0	2.50464	Remision	DESCONOCIDA	27.6601	38.7068	14.3667	1	Desconocida	Menor de 45	3	1.51586	4076	4	19.0906
354	3	0	0	Hombre															DESCONOCIDA	27.6601	38.7068		1	Desconocida	Menor de 45	3
354	4	0	0	Hombre	3.28	0	0	0	17	0.3	0	0	0	0	1	0	1.98325	Remision	DESCONOCIDA	27.6601	38.7068	32.4333	1	Desconocida	Menor de 45	3	1.34576	3534	4	13.5713
354	5	0	0	Hombre		0	0	0	30	0.6	0	0	1	0	1	0	2.38084	Remision	DESCONOCIDA	27.6601	38.7068	69.8667	1	Desconocida	Menor de 45	3
355	1	1	0	Hombre		0	0	1	13	0.4	5	0	0	0	0	0	2.42546	Remision	OTRAS	28.4799	81.7562	6.13333	0		Mayor de 65
355	2	1	0	Hombre		0.625	0	2	25	1	0	0	0	0	0	0	2.99919	Act. baja	OTRAS	28.4799	81.7562	12.3333	0		Mayor de 65
355	3	1	0	Hombre		0	0	0	11	0.5	0	0	0	0	0	0	1.67853	Remision	OTRAS	28.4799	81.7562	17.2333	0		Mayor de 65
355	4	1	0	Hombre		0.125	0	0	23	0.3	0	0	0	0	0	0	2.19485	Remision	OTRAS	28.4799	81.7562	29.6	0		Mayor de 65
355	5	1	0	Hombre															OTRAS	28.4799	81.7562		0		Mayor de 65
356	1	2	1	Mujer	28.59	0.875	1	7		1.1	0	0	0	0	0	0			AR	25.9319	45.5671	6.23333	1	AR	De 45 a 65		2.31235
356	2	2	1	Mujer	2	0.125	0	0	14	0.2	8	0	1	0	0	0	2.08534	Remision	AR	25.9319	45.5671	12.2333	1	AR	De 45 a 65		1.18921
356	3	2	1	Mujer	0.41	0.375	0	0	13		0	0	1	0	0	0	2.11746	Remision	AR	25.9319	45.5671	19.4667	1	AR	De 45 a 65		0.800195
356	4	2	1	Mujer	0.42	0	0	0	19	0.3	0	0	1	0	0	0	2.06111	Remision	AR	25.9319	45.5671	29.5	1	AR	De 45 a 65		0.80503
356	5	2	1	Mujer		0.125	0	0	16	0.6	0	0	1	1	0	0	2.36081	Remision	AR	25.9319	45.5671	65.6667	1	AR	De 45 a 65
357	1	0	1	Mujer	3.63	1.125	6	2	30	0.4	0	0	0	0	0	0	5.05853	Act. moderada	AR	25.4375	72.6877	5.33333	0	AR	Mayor de 65		1.38031
357	2	0	1	Mujer		0.75	4	5	16	0.01	5	1	1	0	0	0	3.92491	Act. moderada	AR	25.4375	72.6877	11.5667	0	AR	Mayor de 65
357	3	0	1	Mujer	1.53	0.875	0	2	20	1.4	5	1	1	0	0	0	3.13699	Act. baja	AR	25.4375	72.6877	17.4333	0	AR	Mayor de 65		1.11217
357	4	0	1	Mujer		1.125	0	1	21	0.6	5	1	1	0	0	0	2.90117	Act. baja	AR	25.4375	72.6877	30.4667	0	AR	Mayor de 65
357	5	0	1	Mujer															AR	25.4375	72.6877		0	AR	Mayor de 65
358	1	0	1	Hombre	1.68	2.125	16	7	57	1.5	10	0	0	0	0	0	6.86095	Act. alta	AR	23.9813	48.7425	5.46667	1	AR	De 45 a 65		1.13849
358	2	0	1	Hombre															AR	23.9813	48.7425		1	AR	De 45 a 65
358	3	0	1	Hombre	1.52	1.875	7	0	26	0.2	30	0	0	0	0	0	4.88229	Act. moderada	AR	23.9813	48.7425	22.7	1	AR	De 45 a 65		1.11035
358	4	0	1	Hombre	1.41	1.5	6	1	32	3.1	5	0	0	1	0	0	5.12773	Act. alta	AR	23.9813	48.7425	30.9667	1	AR	De 45 a 65		1.08969
358	5	0	1	Hombre		1	16	1	18	0.1	10	1	0	0	0	0	5.20126	Act. alta	AR	23.9813	48.7425	66.6333	1	AR	De 45 a 65
359	1	0	0	Mujer		1.75	16	5	26	0.2	0	0	0	0	0	0	6.04277	Act. alta	DESCONOCIDA	35.9954	47.1781	7.8	0	Desconocida	De 45 a 65
359	2	0	0	Mujer		1.75	11	0	12	0.1	10	0	0	0	0	0	4.61874	Act. moderada	DESCONOCIDA	35.9954	47.1781	13.9667	0	Desconocida	De 45 a 65
359	3	0	0	Mujer		1.25	2	2	22	0.3	0	0	0	0	0	0	3.99567	Act. moderada	DESCONOCIDA	35.9954	47.1781	21.0333	0	Desconocida	De 45 a 65
359	4	0	0	Mujer			5	0			0	0	0	0	0	0			DESCONOCIDA	35.9954	47.1781	25.9	0	Desconocida	De 45 a 65
359	5	0	0	Mujer															DESCONOCIDA	35.9954	47.1781		0	Desconocida	De 45 a 65
360	1	0	0	Mujer		0.125	1	2	9	0.1	0	0	0	0	0	0	2.55004	Remision	ESPONDILOARTROPATIA	25.1429	28.3836	7	0		Menor de 45
360	2	0	0	Mujer															ESPONDILOARTROPATIA	25.1429	28.3836		0		Menor de 45
360	3	0	0	Mujer															ESPONDILOARTROPATIA	25.1429	28.3836		0		Menor de 45
360	4	0	0	Mujer															ESPONDILOARTROPATIA	25.1429	28.3836		0		Menor de 45
360	5	0	0	Mujer															ESPONDILOARTROPATIA	25.1429	28.3836		0		Menor de 45
361	1	0	0	Mujer	1.82	1.625	2	1	26	0.4	0	0	0	0	0	0	3.70263	Act. moderada	DESCONOCIDA	25.5367	24.5699	7	0	Desconocida	Menor de 45		1.1615
361	2	0	0	Mujer	0.52	0.75	0	1	10	0.1	0	0	0	0	0	0	2.47981	Remision	DESCONOCIDA	25.5367	24.5699	13.1667	0	Desconocida	Menor de 45		0.849182
361	3	0	0	Mujer	0.3	0.25	0	0	13	0.2	0	0	0	0	0	0	1.99146	Remision	DESCONOCIDA	25.5367	24.5699	24.1667	0	Desconocida	Menor de 45		0.740083
361	4	0	0	Mujer	0.1	0.125	0	1	17	0.1	0	0	0	0	0	0	2.26325	Remision	DESCONOCIDA	25.5367	24.5699	35.8667	0	Desconocida	Menor de 45		0.562341
361	5	0	0	Mujer															DESCONOCIDA	25.5367	24.5699		0	Desconocida	Menor de 45
362	1	2	0	Mujer	1.1	0	0	1	20	0.2	5	0	0	0	0	0	2.37701	Remision	DESCONOCIDA	27.5348	65.0767	1.5	0	Desconocida	Mayor de 65		1.02411
362	2	2	0	Mujer	1	0	0	0	19	0.1	1	0	0	0	0	0	2.06111	Remision	DESCONOCIDA	27.5348	65.0767	8.5	0	Desconocida	Mayor de 65		1
362	3	2	0	Mujer	1.24	0.5	0	0	20	0.2	0	0	0	0	0	0	2.09701	Remision	DESCONOCIDA	27.5348	65.0767	16.5	0	Desconocida	Mayor de 65		1.05525
362	4	2	0	Mujer	8.51	0.25	0	0	10	0.1	0	0	0	0	0	0	1.68181	Remision	DESCONOCIDA	27.5348	65.0767	32.0667	0	Desconocida	Mayor de 65		1.70798
362	5	2	0	Mujer															DESCONOCIDA	27.5348	65.0767		0	Desconocida	Mayor de 65
363	1	0	0	Mujer		1.875	8	9	25	0.1	0	0	0	0	0	0	5.15313	Act. alta	OTRAS	21.436	44.9507	3.66667	0		Menor de 45
363	2	0	0	Mujer															OTRAS	21.436	44.9507		0		Menor de 45
363	3	0	0	Mujer															OTRAS	21.436	44.9507		0		Menor de 45
363	4	0	0	Mujer															OTRAS	21.436	44.9507		0		Menor de 45
363	5	0	0	Mujer															OTRAS	21.436	44.9507		0		Menor de 45
364	1	1	0	Mujer	0.34	0.75	3	0	8	0.1	0	0	0	0	0	0	2.62156	Act. baja	DESCONOCIDA	21.6441	32.6658	4.6	0	Desconocida	Menor de 45		0.763607
364	2	1	0	Mujer	0.51	0.25	5	4	1	0.1	0	0	0	0	0	0	1.8962	Remision	DESCONOCIDA	21.6441	32.6658	10.1333	0	Desconocida	Menor de 45		0.84507
364	3	1	0	Mujer	0.07	0.75	7	0	1	0	0	0	0	0	0	0	1.74762	Remision	DESCONOCIDA	21.6441	32.6658	15.9	0	Desconocida	Menor de 45		0.514369
364	4	1	0	Mujer	0.41	0	0	0	6	0.1	0	0	0	0	0	0	1.39423	Remision	DESCONOCIDA	21.6441	32.6658	28.9667	0	Desconocida	Menor de 45		0.800195
364	5	1	0	Mujer															DESCONOCIDA	21.6441	32.6658		0	Desconocida	Menor de 45
365	1	0	0	Mujer		1.125	23	20	28	0.6	0	0	0	0	0	0	7.13841	Act. alta	CONECTIVOPATIA	33.0737	56.7068	5.4	0		De 45 a 65
365	2	0	0	Mujer															CONECTIVOPATIA	33.0737	56.7068		0		De 45 a 65
365	3	0	0	Mujer															CONECTIVOPATIA	33.0737	56.7068		0		De 45 a 65
365	4	0	0	Mujer															CONECTIVOPATIA	33.0737	56.7068		0		De 45 a 65
365	5	0	0	Mujer															CONECTIVOPATIA	33.0737	56.7068		0		De 45 a 65
366	1	0	0	Hombre		0	2	3	9		0	0	0	0	0	0	2.98299	Act. baja	OTRAS	30.0568	65.2027	2.33333	0		Mayor de 65
366	2	0	0	Hombre															OTRAS	30.0568	65.2027		0		Mayor de 65
366	3	0	0	Hombre															OTRAS	30.0568	65.2027		0		Mayor de 65
366	4	0	0	Hombre															OTRAS	30.0568	65.2027		0		Mayor de 65
366	5	0	0	Hombre															OTRAS	30.0568	65.2027		0		Mayor de 65
367	1	0	0	Mujer		0.375	0	0	17	0.9	0	0	0	0	0	0	2.01125	Remision	DESCONOCIDA	26.5625	35.2384	8.36667	0	Desconocida	Menor de 45
367	2	0	0	Mujer		0.375	9	8	8	0.7	0	0	0	0	1	0	3.98357	Act. moderada	DESCONOCIDA	26.5625	35.2384	15.0667	0	Desconocida	Menor de 45
367	3	0	0	Mujer		0.625	10	0	16		0	0	0	0	0	0	4.06169	Act. moderada	DESCONOCIDA	26.5625	35.2384	20.3667	0	Desconocida	Menor de 45
367	4	0	0	Mujer															DESCONOCIDA	26.5625	35.2384		0	Desconocida	Menor de 45
367	5	0	0	Mujer															DESCONOCIDA	26.5625	35.2384		0	Desconocida	Menor de 45
368	1		0	Mujer	1.13	2.625	16	9	22	0.6	0	0	0	0	0	0	6.23773	Act. alta	DESCONOCIDA	26.673	33.0356	3.03333	0	Desconocida	Menor de 45		1.03103
368	2		0	Mujer	6.57	1	8	0	14	0.9	10	0	0	1	0	0	4.21526	Act. moderada	DESCONOCIDA	26.673	33.0356	9.2	0	Desconocida	Menor de 45		1.601
368	3		0	Mujer	1.2	1.875	3	1	15	0.4	0	0	0	1	0	0	3.25758	Act. moderada	DESCONOCIDA	26.673	33.0356	15.1	0	Desconocida	Menor de 45		1.04664
368	4		0	Mujer	2.11	1.5	9	0			0	0	0	1	0	0			DESCONOCIDA	26.673	33.0356	28	0	Desconocida	Menor de 45		1.20523
368	5		0	Mujer															DESCONOCIDA	26.673	33.0356		0	Desconocida	Menor de 45
369	1		0	Mujer	10.09	2	15	21	56	4.3	0	0	0	0	0	0	7.26374	Act. alta	AR	26.4792	74.4685	4.2		AR	Mayor de 65		1.78227
369	2		0	Mujer	5.92	0.25	6	14	23	0.6	10	0	1	0	0	0	5.34222	Act. alta	AR	26.4792	74.4685	10.1333		AR	Mayor de 65		1.55984
369	3		0	Mujer	3.84	0.625	6	12	41	1.1	0	0	1	0	0	0	6.06116	Act. alta	AR	26.4792	74.4685	16.5333		AR	Mayor de 65		1.39985
369	4		0	Mujer	0.81	0.25	3	2	35	0.2	0	0	1	1	0	0	4.13467	Act. moderada	AR	26.4792	74.4685	26		AR	Mayor de 65		0.948683
369	5		0	Mujer															AR	26.4792	74.4685			AR	Mayor de 65
370	1	0	0	Mujer	9.36	1	0	6	18	0.2	0	0	0	0	0	0	3.40912	Act. moderada	DESCONOCIDA	25.2994	86.6027	2.56667	0	Desconocida	Mayor de 65		1.74912
370	2	0	0	Mujer	0.67	0.125	0	1	17	0.1	10	0	0	0	0	0	2.26325	Remision	DESCONOCIDA	25.2994	86.6027	8.56667	0	Desconocida	Mayor de 65		0.904729
370	3	0	0	Mujer	1.26	0	0	0	18	0.1	5	0	0	0	0	0	2.02326	Remision	DESCONOCIDA	25.2994	86.6027	15.8	0	Desconocida	Mayor de 65		1.05948
370	4	0	0	Mujer	3.79	0.5	0	4	16	0.5	0	0	0	0	0	0	2.99081	Act. baja	DESCONOCIDA	25.2994	86.6027	27.7	0	Desconocida	Mayor de 65		1.39527
370	5	0	0	Mujer		0.625	0	0	33	0.2	0	0	0	0	1	0	3.14756	Act. baja	DESCONOCIDA	25.2994	86.6027	72.3333	0	Desconocida	Mayor de 65
371	1	0	1	Mujer	12.28	0.75	0	2	32	1	0	0	0	0	0	0	3.52199	Act. moderada	AR	23.4019	55.7068	2.76667	1	AR	De 45 a 65		1.87197
371	2	0	1	Mujer	0.44	0.375	0	2	16	0.4	5	0	1	0	0	0	2.50479	Remision	AR	23.4019	55.7068	9.03333	1	AR	De 45 a 65		0.814448
371	3	0	1	Mujer	1.79	0.375	0	2	47	0.6	2	0	1	0	0	0	3.35708	Act. moderada	AR	23.4019	55.7068	16.3333	1	AR	De 45 a 65		1.15668
371	4	0	1	Mujer	0.54	0.25	0	2	23	0.2	0	0	1	1	0	0	2.75883	Act. baja	AR	23.4019	55.7068	26.7667	1	AR	De 45 a 65		0.857232
371	5	0	1	Mujer		0.375	1	1	21	0.1	0	1	1	0	0	0	3.19517	Act. baja	AR	23.4019	55.7068	63.4	1	AR	De 45 a 65
372	1	0	0	Hombre	15.77	2	15	19	20	6.3	0	0	0	0	0	0	6.27037	Act. alta	DESCONOCIDA	26.449	66.4384	3.1	0	Desconocida	Mayor de 65		1.99277
372	2	0	0	Hombre	0.61	0.5	0	2	1	0.2	5	0	1	0	0	0	0.87198	Remision	DESCONOCIDA	26.449	66.4384	10.6667	0	Desconocida	Mayor de 65		0.883756
372	3	0	0	Hombre	0.42	0.125	0	0	7	0.4	2	0	1	0	0	0	1.82414	Remision	DESCONOCIDA	26.449	66.4384	14.7667	0	Desconocida	Mayor de 65		0.80503
372	4	0	0	Hombre	1.44	0.5	0	0	1	1.4	0	0	1	0	0	0	0.168	Remision	DESCONOCIDA	26.449	66.4384	28.3	0	Desconocida	Mayor de 65		1.09545
372	5	0	0	Hombre		0	0	0	10	0.7	0	0	1	0	0	0	1.61181	Remision	DESCONOCIDA	26.449	66.4384	66.8	0	Desconocida	Mayor de 65
373	1	0	0	Mujer		0.875	3	2	35	0.3	0	0	0	0	0	0	4.63867	Act. moderada	ARTROSIS/CONTROL	27.8742	75.2466	4.6	0		Mayor de 65
373	2	0	0	Mujer															ARTROSIS/CONTROL	27.8742	75.2466		0		Mayor de 65
373	3	0	0	Mujer															ARTROSIS/CONTROL	27.8742	75.2466		0		Mayor de 65
373	4	0	0	Mujer															ARTROSIS/CONTROL	27.8742	75.2466		0		Mayor de 65
373	5	0	0	Mujer															ARTROSIS/CONTROL	27.8742	75.2466		0		Mayor de 65
374	1	2	0	Mujer		0.65	1	1	31	1.3	8	0	0	0	0	0	3.90179	Act. moderada	DESCONOCIDA	28.3501	63.9151	5.63333	0	Desconocida	De 45 a 65
374	2	2	0	Mujer															DESCONOCIDA	28.3501	63.9151		0	Desconocida	De 45 a 65
374	3	2	0	Mujer															DESCONOCIDA	28.3501	63.9151		0	Desconocida	De 45 a 65
374	4	2	0	Mujer															DESCONOCIDA	28.3501	63.9151		0	Desconocida	De 45 a 65
374	5	2	0	Mujer															DESCONOCIDA	28.3501	63.9151		0	Desconocida	De 45 a 65
375	1	0	1	Mujer	13.9	0.5	3	2	27	0.6	0	0	0	0	0	0	3.67301	Act. moderada	AR	28.617	75.1123	4.26667	0	AR	Mayor de 65		1.93087
375	2	0	1	Mujer	2.36	0.25	4	1	11	0.4	2	0	0	0	0	0	3.42853	Act. moderada	AR	28.617	75.1123	13.6333	0	AR	Mayor de 65		1.23945
375	3	0	1	Mujer															AR	28.617	75.1123		0	AR	Mayor de 65
375	4	0	1	Mujer															AR	28.617	75.1123		0	AR	Mayor de 65
375	5	0	1	Mujer															AR	28.617	75.1123		0	AR	Mayor de 65
376	1	2	1	Mujer	0.46	0.125	0	1	16	0.1	0	0	0	0	0	0	2.22081	Remision	AR	24.3418	52.5151	3.86667	1	AR	De 45 a 65		0.823549
376	2	2	1	Mujer		0	0	0	8	0.1	0	0	0	0	1	0	1.53961	Remision	AR	24.3418	52.5151	10.6333	1	AR	De 45 a 65
376	3	2	1	Mujer	0.31	0	0	0	17	0.2	0	0	0	0	1	0	2.05325	Remision	AR	24.3418	52.5151	16	1	AR	De 45 a 65		0.746175
376	4	2	1	Mujer	0.34	0	0	0	23	0.6	0	0	0	0	1	0	2.32085	Remision	AR	24.3418	52.5151	29.0667	1	AR	De 45 a 65		0.763607
376	5	2	1	Mujer		0.125	1	1	18	0.1	0	0	1	0	1	0	3.00326	Act. baja	AR	24.3418	52.5151	64.3	1	AR	De 45 a 65
377	1	0	0	Mujer	10.74	1.125	6	5	79	11.9	0	0	0	0	0	0	5.77043	Act. alta	DESCONOCIDA	24.0346	39.1397	0.7	0	Desconocida	Menor de 45		1.8103
377	2	0	0	Mujer	0.64	0.625	1	1	17	0.9	10	0	1	0	0	0	3.46725	Act. moderada	DESCONOCIDA	24.0346	39.1397	7.43333	0	Desconocida	Menor de 45		0.894427
377	3	0	0	Mujer	1.46	0.625	0	0	19	2	2	0	1	0	0	0	2.60711	Act. baja	DESCONOCIDA	24.0346	39.1397	14.9	0	Desconocida	Menor de 45		1.09923
377	4	0	0	Mujer	1.1	0.75	0	1	17	0.5	6	0	1	0	0	0	2.26325	Remision	DESCONOCIDA	24.0346	39.1397	26.5667	0	Desconocida	Menor de 45		1.02411
377	5	0	0	Mujer		0.125	0	0	7	0.1	0	0	1	0	0	0	1.36214	Remision	DESCONOCIDA	24.0346	39.1397	85.3667	0	Desconocida	Menor de 45
378	1	2	0	Hombre		0.125	2	3	44	0.5	0	0	0	0	0	0	4.75187	Act. moderada	ARTROSIS/CONTROL	23.03	63.063	4.9	0		De 45 a 65	1		3639		15.3183
378	2	2	0	Hombre		0	2	0	16	0.3	0	0	0	0	0	0	3.22277	Act. moderada	ARTROSIS/CONTROL	23.03	63.063	11.9667	0		De 45 a 65	1		3427		15.3183
378	3	2	0	Hombre		0.25	0	1	47	0.3	0	0	0	0	0	0	3.6611	Act. moderada	ARTROSIS/CONTROL	23.03	63.063	17.2667	0		De 45 a 65	1		3268		15.3183
378	4	2	0	Hombre			0	0	23	0.3	0	0	0	0	0	0	2.89485	Act. baja	ARTROSIS/CONTROL	23.03	63.063	53.4667	0		De 45 a 65	1		2182		15.3183
378	5	2	0	Hombre															ARTROSIS/CONTROL	23.03	63.063		0		De 45 a 65
379	1	0	0	Mujer	1.48	2.625	14	15	65	2.2	20	0	0	0	0	0	7.10983	Act. alta	AR	29.843	79.263	3.86667	0	AR	Mayor de 65		1.10297
379	2	0	0	Mujer															AR	29.843	79.263		0	AR	Mayor de 65
379	3	0	0	Mujer															AR	29.843	79.263		0	AR	Mayor de 65
379	4	0	0	Mujer	0.83	0.75	2	2	50	0.3	0	0	1	0	0	0	3.92636	Act. moderada	AR	29.843	79.263	25.5667	0	AR	Mayor de 65		0.954486
379	5	0	0	Mujer			0	0	23	0.6	0	0	1	0	0	0	2.54485	Remision	AR	29.843	79.263	70.1333	0	AR	Mayor de 65
380	1	0	1	Mujer	1.16	1.875	10	4	20	0.3	0	0	0	0	0	0	5.40789	Act. alta	AR	26.6097	51.4247	2.03333	1	AR	De 45 a 65		1.0378
380	2	0	1	Mujer	0.3	1.25	3	1	18	0.1	0	0	1	0	0	0	3.73521	Act. moderada	AR	26.6097	51.4247	8.6	1	AR	De 45 a 65		0.740083
380	3	0	1	Mujer	0.51	1.5	7	1	17	0.1	0	0	1	0	0	0	4.02487	Act. moderada	AR	26.6097	51.4247	14.9333	1	AR	De 45 a 65		0.84507
380	4	0	1	Mujer	0.21	1.625	16	2	16	0.1	0	0	1	0	0	0	5.41679	Act. alta	AR	26.6097	51.4247	27	1	AR	De 45 a 65		0.676947
380	5	0	1	Mujer		1.5	4	0	13	0.1	0	0	1	0	0	0	3.89546	Act. moderada	AR	26.6097	51.4247	66.7667	1	AR	De 45 a 65
381	1	0	1	Mujer	0.48	1.5	16	11	19	3.1	30	0	0	0	0	0	6.06976	Act. alta	AR	30.3114	77.2247	2.33333	1	AR	Mayor de 65		0.832358
381	2	0	1	Mujer	1.13	1.125	2	0	27	0.7	5	0	1	0	0	0	3.57505	Act. moderada	AR	30.3114	77.2247	8.56667	1	AR	Mayor de 65		1.03103
381	3	0	1	Mujer	0.89	1.375	3	1	29	0.6	5	0	1	0	0	0	4.44706	Act. moderada	AR	30.3114	77.2247	14.4	1	AR	Mayor de 65		0.971287
381	4	0	1	Mujer	0.8	1.125	2	1	7	0.6	5	0	1	0	0	0	2.7841	Act. baja	AR	30.3114	77.2247	26.5333	1	AR	Mayor de 65		0.945742
381	5	0	1	Mujer			0	1	30	0.6	5	0	1	1	0	0	3.36084	Act. moderada	AR	30.3114	77.2247	68.3667	1	AR	Mayor de 65
382	1	2	0	Mujer		0	0	1	18	0.5	0	0	0	0	0	0	2.30326	Remision	AR	20.4444	49.3479	11.8667	1	AR	De 45 a 65
382	2	2	0	Mujer		0	0	0	13	0.2	0	0	0	0	0	0	1.79546	Remision	AR	20.4444	49.3479	18.6333	1	AR	De 45 a 65
382	3	2	0	Mujer															AR	20.4444	49.3479		1	AR	De 45 a 65
382	4	2	0	Mujer															AR	20.4444	49.3479		1	AR	De 45 a 65
382	5	2	0	Mujer															AR	20.4444	49.3479		1	AR	De 45 a 65
383	1	0	0	Mujer	5.19	1.25	2	4	86	3.4	35	0	0	0	0	0	5.17	Act. alta	AR	34.1837	70.5014	1.56667	1	AR	Mayor de 65	2	1.50936	3568	0	18.2152
383	2	0	0	Mujer	4.56	0.625	0	1	23		8	0	0	1	0	0	2.95085	Act. baja	AR	34.1837	70.5014	8.56667	1	AR	Mayor de 65	2	1.46131	3358	0	13.6286
383	3	0	0	Mujer	4.2	0.25	1	2	21	0.2	2	0	0	1	0	0	3.78715	Act. moderada	AR	34.1837	70.5014	13.9	1	AR	Mayor de 65	2	1.43157	3198	0	19.6636
383	4	0	0	Mujer	1.61	0	0	1	33	0.8	5	0	0	1	0	0	3.00756	Act. baja	AR	34.1837	70.5014	28.3667	1	AR	Mayor de 65	2	1.12644	2764	0	13.6769
383	5	0	0	Mujer			2	4	15	0.1	0	0	1	1	0	0	3.66759	Act. moderada	AR	34.1837	70.5014	64.1	1	AR	Mayor de 65	2
384	1	0	0	Mujer	7.9	2	3	14	20	1.2	0	0	0	0	0	0	4.99662	Act. moderada	AR	24.136	88.126	1.76667	0	AR	Mayor de 65		1.67651
384	2	0	0	Mujer	2.62	0.125	0	0	70	10.6	4	0	1	0	0	0	3.26795	Act. moderada	AR	24.136	88.126	8.73333	0	AR	Mayor de 65		1.27226
384	3	0	0	Mujer	1.8	0.625	0	4	14	0.7	5	0	1	0	0	0	2.75734	Act. baja	AR	24.136	88.126	14.1	0	AR	Mayor de 65		1.15829
384	4	0	0	Mujer	1.91	1.375	0	0	29	0.6	5	0	1	0	0	0	2.88911	Act. baja	AR	24.136	88.126	25.5333	0	AR	Mayor de 65		1.1756
384	5	0	0	Mujer			0	0	25	0.6	5	0	1	0	0	0	2.60321	Act. baja	AR	24.136	88.126	63.1667	0	AR	Mayor de 65
385	1	0	1	Mujer		2	19	10	23		0	0	0	0	0	0	6.36127	Act. alta	AR	30.2734	37.0685	4	1	AR	Menor de 45
385	2	0	1	Mujer		0.125	9	0	19	0.6	0	0	1	1	0	0	4.56711	Act. moderada	AR	30.2734	37.0685	10.5333	1	AR	Menor de 45
385	3	0	1	Mujer		0	3	1	18	0.6	0	0	1	0	0	0	3.41321	Act. moderada	AR	30.2734	37.0685	16.1667	1	AR	Menor de 45
385	4	0	1	Mujer		0	2	0	23	0.3	0	0	1	0	1	0	3.18281	Act. baja	AR	30.2734	37.0685	34.3333	1	AR	Menor de 45
385	5	0	1	Mujer		0	0	0	20	0.4	0	1	1	0	0	0	2.15301	Remision	AR	30.2734	37.0685	65.6	1	AR	Menor de 45
386	1	0	1	Mujer	10.02	1.625	5	6	46	1.5	5	0	0	0	0	0	5.6961	Act. alta	AR	21.3675	58.2192	11.3	1	AR	De 45 a 65	2	1.77917	3555	0	15.6346
386	2	0	1	Mujer	0.61	1.625	2	1	14	0.1	5	1	0	0	0	1	3.6893	Act. moderada	AR	21.3675	58.2192	17.3667	1	AR	De 45 a 65	2	0.883756	3373	0	18.6262
386	3	0	1	Mujer	8.75	2	4	1	5	1.6	5	1	0	0	0	1	3.22661	Act. moderada	AR	21.3675	58.2192	24	1	AR	De 45 a 65	2	1.7199	3174	0	62.1042
386	4	0	1	Mujer	10.03	1.5	3	3	15	0.4	5	0	0	0	0	0	3.70056	Act. moderada	AR	21.3675	58.2192	34.8667	1	AR	De 45 a 65	2	1.77961	2848	0	41.2876
386	5	0	1	Mujer															AR	21.3675	58.2192		1	AR	De 45 a 65	2
387	1	1	0	Mujer	4.49	0.875	3	3	24	0.7	0	0	0	0	0	0	4.32356	Act. moderada	DESCONOCIDA	24.4646	36.0521	2.03333	0	Desconocida	Menor de 45	3	1.45567	3792	0	19.1248
387	2	1	0	Mujer	0.75	0	0	0	15	0.1	0	0	0	0	0	0	2.30164	Remision	DESCONOCIDA	24.4646	36.0521	8.1	0	Desconocida	Menor de 45	3	0.930605	3610	0	18.5265
387	3	1	0	Mujer	0.87	0.375	0	0	18	0.1	0	0	0	0	0	0	2.02326	Remision	DESCONOCIDA	24.4646	36.0521	14.1667	0	Desconocida	Menor de 45	3	0.965784	3428	0	26.5041
387	4	1	0	Mujer	1.19	0.375	0	0	11	0.1	0	0	0	0	0	0	2.19653	Remision	DESCONOCIDA	24.4646	36.0521	26.0667	0	Desconocida	Menor de 45	3	1.04445	3071	0	23.7618
387	5	1	0	Mujer															DESCONOCIDA	24.4646	36.0521		0	Desconocida	Menor de 45	3
388	1	2	0	Mujer	10.92	1.125	2	6	100	6.3	0	0	0	0	0	0	5.19144	Act. alta	DESCONOCIDA	28.4664	85.1562	7.2	0	Desconocida	Mayor de 65		1.81784
388	2	2	0	Mujer	0.61	0.375	0	1	10	0.2	5	0	0	1	0	0	2.17181	Remision	DESCONOCIDA	28.4664	85.1562	13.9	0	Desconocida	Mayor de 65		0.883756
388	3	2	0	Mujer	0.6	1	0	0	28	0.8	4	0	0	1	0	0	2.82254	Act. baja	DESCONOCIDA	28.4664	85.1562	20.4333	0	Desconocida	Mayor de 65		0.880112
388	4	2	0	Mujer	0.64	0.625	0	0	45	0.6	0	0	0	1	0	0	2.66466	Act. baja	DESCONOCIDA	28.4664	85.1562	27.6667	0	Desconocida	Mayor de 65		0.894427
388	5	2	0	Mujer															DESCONOCIDA	28.4664	85.1562		0	Desconocida	Mayor de 65
389	1	1	0	Hombre	1.57	1	13	4	9	0.2	5	0	0	0	0	0	4.78917	Act. moderada	DESCONOCIDA	22.8624	75.2959	2.43333	0	Desconocida	Mayor de 65	3	1.11937	3775	0	17.4296
389	2	1	0	Hombre	0.86	0	0	3	10	0.1	8	0	0	0	0	0	3.02078	Act. baja	DESCONOCIDA	22.8624	75.2959	8.86667	0	Desconocida	Mayor de 65	3	0.962996	3582	0	20.7702
389	3	1	0	Hombre	1.46	0	0	2	8	0.1	5	0	0	1	0	0	2.57959	Remision	DESCONOCIDA	22.8624	75.2959	14.5	0	Desconocida	Mayor de 65	3	1.09923	3413	0	18.5515
389	4	1	0	Hombre	2.27	0.375	2	2	6	0.1	5	0	0	1	0	0	3.14217	Act. baja	DESCONOCIDA	22.8624	75.2959	27.5333	0	Desconocida	Mayor de 65	3	1.22746	3022	0
389	5	1	0	Hombre			0	1	9	0.1	0	0	0	0	0	0	2.51806	Remision	DESCONOCIDA	22.8624	75.2959	60.9333	0	Desconocida	Mayor de 65	3
390	1	1	1	Mujer	6.62	1.375	9	7	24	4.27	10	0	1	0	0	0	5.51345	Act. alta	AR	29.7056	37.4959	10.5333	1	AR	Menor de 45		1.60404
390	2	1	1	Mujer	12.05	0.875	8	5	10	0.4	8	0	1	1	1	0	4.75983	Act. moderada	AR	29.7056	37.4959	16.7333	1	AR	Menor de 45		1.86315
390	3	1	1	Mujer	0.19	0.5	2	2	9		2	1	1	1	0	0	3.02	Act. baja	AR	29.7056	37.4959	23.9667	1	AR	Menor de 45		0.66022
390	4	1	1	Mujer	0.08	0.375	1	1	9	0.1	0	1	1	1	0	0	2.49006	Remision	AR	29.7056	37.4959	33.5333	1	AR	Menor de 45		0.53183
390	5	1	1	Mujer															AR	29.7056	37.4959		1	AR	Menor de 45
391	1	2	1	Hombre	4.16	1.6	0	4	39	0.8	0	0	0	0	0	0	3.93649	Act. moderada	AR	24.1415	76.2055	8.5	1	AR	Mayor de 65		1.42815
391	2	2	1	Hombre															AR	24.1415	76.2055		1	AR	Mayor de 65
391	3	2	1	Hombre	8.15	0.125	3	2	43	0.9	0	0	0	0	1	0	4.64277	Act. moderada	AR	24.1415	76.2055	21.9667	1	AR	Mayor de 65		1.68962
391	4	2	1	Hombre	1.96	0.25	1	0	43	0.7	0	0	0	1	0	0	3.40284	Act. moderada	AR	24.1415	76.2055	34.6667	1	AR	Mayor de 65		1.18322
391	5	2	1	Hombre															AR	24.1415	76.2055		1	AR	Mayor de 65
392	1	0	0	Hombre	47.58	2	7	18	64	5.6	0	0	0	0	0	0	6.84078	Act. alta	AR	24.281	34.0274	2.63333	0	AR	Menor de 45		2.62637
392	2	0	0	Hombre	10.19	0.625	5	3	17	0.4	10	0	1	1	0	0	4.01442	Act. moderada	AR	24.281	34.0274	8.86667	0	AR	Menor de 45		1.78667
392	3	0	0	Hombre	6.62	0.875	10	9	20	1.5	5	1	1	0	0	0	5.75789	Act. alta	AR	24.281	34.0274	17.0667	0	AR	Menor de 45		1.60404
392	4	0	0	Hombre	2.68	0.25	0	0	14	0.2	0	1	1	0	0	0	1.90334	Remision	AR	24.281	34.0274	29.2	0	AR	Menor de 45		1.27948
392	5	0	0	Hombre		0.25	0	0	14	0	0	1	1	0	0	0	1.95934	Remision	AR	24.281	34.0274	63.7333	0	AR	Menor de 45
393	1	1	0	Mujer	2.49	0	0	0	13	0.2	0	0	0	0	0	0	1.79546	Remision	DESCONOCIDA	23.3377	69.5014	6.9	1	Desconocida	Mayor de 65		1.25617
393	2	1	0	Mujer	2.05	0	1	0	14	0.1	0	0	1	0	0	0	2.44934	Remision	DESCONOCIDA	23.3377	69.5014	13.1333	1	Desconocida	Mayor de 65		1.19657
393	3	1	0	Mujer	1.84	0.125	0	0	14		0	0	1	0	0	0	1.84734	Remision	DESCONOCIDA	23.3377	69.5014	19.8667	1	Desconocida	Mayor de 65		1.16467
393	4	1	0	Mujer	3.29	0	0	0	13	0.1	0	0	1	0	0	0	1.79546	Remision	DESCONOCIDA	23.3377	69.5014	32.4667	1	Desconocida	Mayor de 65		1.34679
393	5	1	0	Mujer															DESCONOCIDA	23.3377	69.5014		1	Desconocida	Mayor de 65
394	1	0	1	Mujer		2.25	14	5	49	3.6	0	0	0	0	0	0	6.1457	Act. alta	AR	37.7754	59.9671	6.23333	1	AR	De 45 a 65
394	2	0	1	Mujer															AR	37.7754	59.9671		1	AR	De 45 a 65
394	3	0	1	Mujer															AR	37.7754	59.9671		1	AR	De 45 a 65
394	4	0	1	Mujer															AR	37.7754	59.9671		1	AR	De 45 a 65
394	5	0	1	Mujer															AR	37.7754	59.9671		1	AR	De 45 a 65
395	1	0	0	Mujer		1.25	17	4	13	0.7	0	0	0	0	0	0	5.0424	Act. moderada	DESCONOCIDA	33.3319	61.3836	3.16667	0	Desconocida	De 45 a 65
395	2	0	0	Mujer															DESCONOCIDA	33.3319	61.3836		0	Desconocida	De 45 a 65
395	3	0	0	Mujer															DESCONOCIDA	33.3319	61.3836		0	Desconocida	De 45 a 65
395	4	0	0	Mujer		1	3	4	14	0.6	0	0	0	1	0	0	4.07729	Act. moderada	DESCONOCIDA	33.3319	61.3836	32.7	0	Desconocida	De 45 a 65
395	5	0	0	Mujer															DESCONOCIDA	33.3319	61.3836		0	Desconocida	De 45 a 65
396	1	1	0	Mujer		0.125	0	0	5		0	0	0	0	0	0	1.54661	Remision	CONECTIVOPATIA	19.2974	31.4603	1.8	0		Menor de 45
396	2	1	0	Mujer															CONECTIVOPATIA	19.2974	31.4603		0		Menor de 45
396	3	1	0	Mujer															CONECTIVOPATIA	19.2974	31.4603		0		Menor de 45
396	4	1	0	Mujer															CONECTIVOPATIA	19.2974	31.4603		0		Menor de 45
396	5	1	0	Mujer															CONECTIVOPATIA	19.2974	31.4603		0		Menor de 45
397	1	1	0	Mujer	2.45	1	10	11	13	0.4	0	0	0	0	0	0	5.349	Act. alta	DESCONOCIDA	21.8023	47.1205	1.93333	0	Desconocida	De 45 a 65		1.2511
397	2	1	0	Mujer	3.7	0.125	0	5	13	0	0	0	0	0	0	0	2.78556	Act. baja	DESCONOCIDA	21.8023	47.1205	8.23333	0	Desconocida	De 45 a 65		1.38692
397	3	1	0	Mujer															DESCONOCIDA	21.8023	47.1205		0	Desconocida	De 45 a 65
397	4	1	0	Mujer															DESCONOCIDA	21.8023	47.1205		0	Desconocida	De 45 a 65
397	5	1	0	Mujer															DESCONOCIDA	21.8023	47.1205		0	Desconocida	De 45 a 65
398	1	0	1	Mujer		1.875	17	6	101	4.7	0	0	0	0	0	0	6.82738	Act. alta	AR	26.9149	70.7644	12.3667	1	AR	Mayor de 65	2		3476
398	2	0	1	Mujer		0.875	4	3	53	1.6	8	0	0	1	0	0	4.86018	Act. moderada	AR	26.9149	70.7644	19.0667	1	AR	Mayor de 65	2		3275		31.1003
398	3	0	1	Mujer		0.375	2	2	34	0.3	2	0	0	1	0	0	4.00639	Act. moderada	AR	26.9149	70.7644	24.9	1	AR	Mayor de 65	2		3100		16.9208
398	4	0	1	Mujer		0.75	5	0	52	1.9	2	0	0	1	0	0	4.76007	Act. moderada	AR	26.9149	70.7644	41.7333	1	AR	Mayor de 65	2		2595
398	5	0	1	Mujer		0	4	0	80	0.7	0	0	1	1	0	0	4.53742	Act. moderada	AR	26.9149	70.7644	73.5	1	AR	Mayor de 65	2		1642
399	1	0	0	Mujer	7.68	0.875	5	5	37	0.8	30	0	0	0	1	0	5.13394	Act. alta	AR	23.4224	77.1342	2.3	0	AR	Mayor de 65		1.66472
399	2	0	0	Mujer	3.39	0	0	0	7	0.1	10	0	0	1	1	0	1.36214	Remision	AR	23.4224	77.1342	7.63333	0	AR	Mayor de 65		1.35691
399	3	0	0	Mujer	5.35	0	0	0	13	0.3	2	0	0	1	1	0	1.79546	Remision	AR	23.4224	77.1342	14.1667	0	AR	Mayor de 65		1.52086
399	4	0	0	Mujer	4.43	0.25	0	0	6	0.35	2	0	0	1	1	0	1.25423	Remision	AR	23.4224	77.1342	26.6667	0	AR	Mayor de 65		1.45078
399	5	0	0	Mujer															AR	23.4224	77.1342		0	AR	Mayor de 65
400	1	0	0	Mujer	32.93	1.375	2	8	107	8	0	0	0	0	0	0	5.5549	Act. alta	DESCONOCIDA	27.1203	68.3753	2.5	0	Desconocida	Mayor de 65		2.39551
400	2	0	0	Mujer	0.76	0	0	0	31	0.1	5	0	0	1	0	0	2.40379	Remision	DESCONOCIDA	27.1203	68.3753	9.23333	0	Desconocida	Mayor de 65		0.933692
400	3	0	0	Mujer	2.34	0	0	0	37	0.2	0	0	0	0	0	0	2.52764	Remision	DESCONOCIDA	27.1203	68.3753	15.0667	0	Desconocida	Mayor de 65		1.23681
400	4	0	0	Mujer	1.64	0	0	0	29	0.1	0	0	0	0	0	0	2.44111	Remision	DESCONOCIDA	27.1203	68.3753	27.8667	0	Desconocida	Mayor de 65		1.13165
[truncated: 2,237 more rows]
