# Supplementary material for: Validation of galectin-1 as potential diagnostic biomarker of early rheumatoid arthritis
Source: Sci Rep. 2020 Oct 20;10:17799. doi: 10.1038/s41598-020-74185-8 (PMC7576119; doi:10.1038/s41598-020-74185-8)
Supplement: Supplementary file 3 — Supplementary Information 3. [file 41598_2020_74185_MOESM3_ESM.xls]

## Sheet: Sheet1
codigo	dxfin	gal1_elisa_ryd	placa	gal1_elisa_ryd_ajust
61	0	90.9854	1	90.9855
65	0	129.096	1	129.096
66	0	78.3831	1	78.3831
81	0	63.0478	1	63.0478
107	0	66.54	1	66.54
108	0	107.991	1	107.991
109	0	91.8965	1	91.8965
110	0	285.486	1	285.486
112	0	94.6295	1	94.6295
113	0	69.1212	1	69.1212
124	0	82.6345	1	82.6345
130	0	122.112	1	122.112
141	0	107.232	1	107.232
160	0	77.1685	1	77.1685
174	0	110.117	1	110.117
181	0	75.9538	1	75.9538
182	0	96.4515	1	96.4515
256	0	123.63	1	123.63
21	0	120.781	3	68.121
29	0	121.806	3	69.1461
26	1	366.414	1	366.414
134	1	327.696	1	327.696
138	1	246.161	1	246.161
151	1	119.227	1	119.227
155	1	178.291	1	178.291
165	1	100.247	1	100.247
191	1	245.098	1	245.098
210	1	554.993	1	554.993
218	1	191.045	1	191.045
221	1	193.474	1	193.474
223	1	222.626	1	222.626
235	1	126.211	1	126.211
238	1	280.172	1	280.172
254	1	80.357	1	80.357
255	1	97.9699	1	97.9699
257	1	139.269	1	139.269
259	1	239.48	1	239.48
260	1	280.476	1	280.476
262	1	211.542	1	211.542
114	1	340.826	3	288.166
177	2	27.5573	2	-34.7327
202	2	164.804	2	102.514
278	2	21.4785	2	-40.8115
220	2	61.0584	2	-1.2316
258	2	30.259	2	-32.031
148	2	43.9026	2	-18.3874
150	2	40.5255	2	-21.7645
171	2	58.897	2	-3.39296
267	2	33.366	2	-28.924
193	2	70.6494	2	8.35944
270	2	52.2779	2	-10.0121
169	2	44.0377	2	-18.2523
201	2	130.087	2	67.7968
250	2	139.543	2	77.2528
216	2	40.1202	2	-22.1698
232	2	73.4862	2	11.1962
99	2	54.034	2	-8.25601
234	2	74.702	2	12.412
209	2	34.5817	2	-27.7083
53	2	106.042	2	43.7517
125	2	173.173	3	120.513
32	2	127.273	3	74.613
147	3	257.472	2	195.182
152	3	98.7471	2	36.4571
183	3	104.286	2	41.9956
187	3	86.7246	2	24.4346
192	3	143.866	2	81.5755
212	3	77.4037	2	15.1137
222	3	311.641	2	249.351
227	3	280.707	2	218.417
261	3	101.179	2	38.8887
265	3	375.131	2	312.841
123	3	146.297	2	84.007
186	3	61.0584	2	-1.2316
188	3	215.325	2	153.035
142	3	128.736	2	66.446
217	3	121.171	2	58.8812
225	3	161.697	2	99.4067
253	3	52.413	2	-9.87703
264	3	135.085	2	72.795
247	3	117.389	2	55.0989
248	3	101.179	2	38.8887
56	3	125.792	3	73.1324
78	3	105.747	3	53.0869
